# Supplementary material for: Dichlorido{N-[(5-methyl­thio­phen-2-yl)methyl­idene]-2-(pyridin-2-yl)ethanamine-κ2 N,N′}palladium(II)
Source: Acta Crystallogr Sect E Struct Rep Online. 2012 Dec 8;69(Pt 1):m20. doi: 10.1107/S1600536812049240 (PMC3588236; doi:10.1107/S1600536812049240)
Supplement: Supplementary file 1 [file e-69-00m20-sup1.cif]

##############################################################################
#                                                                            #
# This CIF contains the data in a paper accepted for publication in          #
# Acta Crystallographica Section E. It conforms to the requirements of       #
# Notes for Authors for Acta Crystallographica Section E, and has been       #
# peer reviewed under the auspices of the IUCr Commission on Journals.       #
#                                                                            #
# Full details of the Crystallographic Information File format               #
# are given in the paper "The Crystallographic Information File (CIF):       #
# a New Standard Archive File for Crystallography" by S. R. Hall, F. H.      #
# Allen and I. D. Brown [Acta Cryst. (1991), A47, 655-685].                  #
#                                                                            #
# The current version of the core CIF dictionary is obtainable from          #
# ftp://ftp.iucr.org/pub/cif_core.dic.                                       #
#                                                                            #
# Software is freely available for graphical display of the structure(s)     #
# in this CIF. For information consult the CIF software page                 #
# http://www.iucr.org/resources/cif/software.                                #
#                                                                            #
# This file may be used for bona fide research purposes within the           #
# scientific community so long as proper attribution is given to the journal # 
# article from which it was obtained.                                        #
#                                                                            #
##############################################################################
data_I
_audit_creation_method     SHELXL97
_chemical_name_systematic
;
Dichlorido{<i>N</i>-[5-methylthiophen-2-yl)methylidene]-2-(pyridin-2-
yl)ethanamine-\k^2^<i>N</i>,<i>N</i>'}palladium(II)
;
_chemical_name_common     ?
_chemical_formula_moiety     'C13 H14 Cl2 N2 Pd S'
_chemical_formula_sum     'C13 H14 Cl2 N2 Pd S'
_chemical_formula_iupac     '[Pd Cl2 (C13 H14 N2 S)]'
_chemical_formula_weight     407.62
_chemical_melting_point     ?
_symmetry_cell_setting     monoclinic
_symmetry_space_group_name_H-M     'P 21/c'
_symmetry_space_group_name_Hall     '-P 2ybc'
loop_
    _symmetry_equiv_pos_as_xyz
    'x, y, z'
    '-x, y+1/2, -z+1/2'
    '-x, -y, -z'
    'x, -y-1/2, z-1/2'
_cell_length_a     12.0110(5)
_cell_length_b     9.1633(4)
_cell_length_c     13.6456(6)
_cell_angle_alpha     90.00
_cell_angle_beta     97.9300(10)
_cell_angle_gamma     90.00
_cell_volume     1487.48(11)
_cell_formula_units_Z     4
_cell_measurement_reflns_used     14701
_cell_measurement_theta_min     1.71
_cell_measurement_theta_max     28.33
_cell_measurement_temperature     173(2)
_exptl_crystal_description     needle
_exptl_crystal_colour     yellow
_exptl_crystal_size_max     0.15
_exptl_crystal_size_mid     0.07
_exptl_crystal_size_min     0.04
_exptl_crystal_density_diffrn     1.820
_exptl_crystal_density_meas     ?
_exptl_crystal_density_method     'not measured'
_exptl_crystal_F_000     808
_exptl_absorpt_coefficient_mu     1.733
_exptl_absorpt_correction_type     multi-scan
_exptl_absorpt_process_details     '(SADABS; Sheldrick, 1997)'
_exptl_absorpt_correction_T_min     0.7810
_exptl_absorpt_correction_T_max     0.9339
_exptl_special_details     ?
_diffrn_ambient_temperature     173(2)
_diffrn_radiation_type     MoK\a
_diffrn_radiation_wavelength     0.71073
_diffrn_radiation_source     'fine-focus sealed tube'
_diffrn_radiation_monochromator     graphite
_diffrn_measurement_device_type     'Bruker Kappa DUO APEXII'
_diffrn_measurement_method     '0.5\% \f scans and \w scans'
_diffrn_reflns_number     14701
_diffrn_reflns_av_R_equivalents     0.0377
_diffrn_reflns_av_sigmaI/netI     0.0340
_diffrn_reflns_theta_min     1.71
_diffrn_reflns_theta_max     28.33
_diffrn_reflns_theta_full     28.33
_diffrn_measured_fraction_theta_max     0.999
_diffrn_measured_fraction_theta_full     0.999
_diffrn_reflns_limit_h_min     -16
_diffrn_reflns_limit_h_max     16
_diffrn_reflns_limit_k_min     -12
_diffrn_reflns_limit_k_max     12
_diffrn_reflns_limit_l_min     -18
_diffrn_reflns_limit_l_max     18
_diffrn_standards_number     0
_diffrn_standards_interval_count     0
_diffrn_standards_interval_time     0
_diffrn_standards_decay_%     0
_refine_special_details     ?
_reflns_number_total     3706
_reflns_number_gt     3129
_reflns_threshold_expression     I>2\s(I)
_refine_ls_structure_factor_coef     Fsqd
_refine_ls_matrix_type     full
_refine_ls_R_factor_all     0.0340
_refine_ls_R_factor_gt     0.0250
_refine_ls_wR_factor_gt     0.0530
_refine_ls_wR_factor_ref     0.0563
_refine_ls_goodness_of_fit_ref     1.015
_refine_ls_restrained_S_all     1.015
_refine_ls_number_reflns     3706
_refine_ls_number_parameters     173
_refine_ls_number_restraints     0
_refine_ls_number_constraints     0
_refine_ls_hydrogen_treatment     constr
_refine_ls_weighting_scheme     calc
_refine_ls_weighting_details
         'calc w=1/[\s^2^(Fo^2^)+(0.0227P)^2^+0.6596P] where P=(Fo^2^+2Fc^2^)/3'
_atom_sites_solution_hydrogens     geom
_atom_sites_solution_primary     direct
_atom_sites_solution_secondary     difmap
_refine_ls_shift/su_max     0.001
_refine_ls_shift/su_mean     0.000
_refine_diff_density_max     0.392
_refine_diff_density_min     -0.624
_refine_ls_extinction_method     none
_refine_ls_extinction_coef     0
loop_
    _atom_type_symbol
    _atom_type_description
    _atom_type_scat_dispersion_real
    _atom_type_scat_dispersion_imag
    _atom_type_scat_source
    'C' 'C' 0.0033 0.0016
                         'International Tables Vol C Tables 4.2.6.8 and 6.1.1.4'
    'H' 'H' 0.0000 0.0000
                         'International Tables Vol C Tables 4.2.6.8 and 6.1.1.4'
    'N' 'N' 0.0061 0.0033
                         'International Tables Vol C Tables 4.2.6.8 and 6.1.1.4'
    'S' 'S' 0.1246 0.1234
                         'International Tables Vol C Tables 4.2.6.8 and 6.1.1.4'
    'Cl' 'Cl' 0.1484 0.1585
                         'International Tables Vol C Tables 4.2.6.8 and 6.1.1.4'
    'Pd' 'Pd' -0.9988 1.0072
                         'International Tables Vol C Tables 4.2.6.8 and 6.1.1.4'
_computing_data_collection     'SAINT [or APEX2?] (Bruker, 2006)'
_computing_cell_refinement     'SAINT (Bruker, 2006)'
_computing_data_reduction     'SAINT (Bruker, 2006)'
_computing_structure_solution     'SHELXS97 (Sheldrick, 2008)'
_computing_structure_refinement     'SHELXL97 (Sheldrick, 2008)'
_computing_molecular_graphics     'X-SEED (Barbour, 2001)'
_computing_publication_material     'SHELXL97 (Sheldrick, 2008)'
loop_
    _atom_site_type_symbol
    _atom_site_label
    _atom_site_fract_x
    _atom_site_fract_y
    _atom_site_fract_z
    _atom_site_U_iso_or_equiv
    _atom_site_adp_type
    _atom_site_calc_flag
    _atom_site_refinement_flags
    _atom_site_occupancy
    _atom_site_symmetry_multiplicity
    _atom_site_disorder_assembly
    _atom_site_disorder_group
    Pd Pd1 0.253855(14) 0.164855(19) 0.101073(12) 0.01838(6) Uani d . 1 1 . .
    Cl Cl1 0.35052(5) 0.08399(7) 0.24845(4) 0.02846(14) Uani d . 1 1 . .
    Cl Cl2 0.08238(5) 0.11869(7) 0.15214(4) 0.02567(13) Uani d . 1 1 . .
    S S1 0.18709(5) 0.48733(6) 0.13240(4) 0.02374(13) Uani d . 1 1 . .
    N N1 0.39778(16) 0.2026(2) 0.04460(14) 0.0229(4) Uani d . 1 1 . .
    N N2 0.18590(15) 0.2349(2) -0.03402(14) 0.0200(4) Uani d . 1 1 . .
    C C1 0.4789(2) 0.2919(3) 0.0894(2) 0.0276(5) Uani d . 1 1 . .
    H H1 0.4720 0.3299 0.1531 0.033 Uiso calc R 1 1 . .
    C C2 0.5710(2) 0.3293(3) 0.0452(2) 0.0356(6) Uani d . 1 1 . .
    H H2 0.6260 0.3947 0.0768 0.043 Uiso calc R 1 1 . .
    C C3 0.5820(2) 0.2704(4) -0.0453(2) 0.0397(7) Uani d . 1 1 . .
    H H3 0.6455 0.2940 -0.0768 0.048 Uiso calc R 1 1 . .
    C C4 0.5005(2) 0.1767(3) -0.0909(2) 0.0346(6) Uani d . 1 1 . .
    H H4 0.5085 0.1342 -0.1530 0.042 Uiso calc R 1 1 . .
    C C5 0.4071(2) 0.1452(3) -0.04537(18) 0.0248(5) Uani d . 1 1 . .
    C C6 0.3119(2) 0.0495(3) -0.08966(18) 0.0295(6) Uani d . 1 1 . .
    H H6A 0.3029 -0.0311 -0.0431 0.035 Uiso calc R 1 1 . .
    H H6B 0.3316 0.0057 -0.1513 0.035 Uiso calc R 1 1 . .
    C C7 0.1988(2) 0.1301(3) -0.11346(17) 0.0260(5) Uani d . 1 1 . .
    H H7A 0.1962 0.1824 -0.1772 0.031 Uiso calc R 1 1 . .
    H H7B 0.1363 0.0588 -0.1196 0.031 Uiso calc R 1 1 . .
    C C8 0.15436(18) 0.3656(3) -0.05905(17) 0.0208(5) Uani d . 1 1 . .
    H H8 0.1332 0.3829 -0.1277 0.025 Uiso calc R 1 1 . .
    C C9 0.14775(18) 0.4873(3) 0.00534(16) 0.0203(5) Uani d . 1 1 . .
    C C10 0.10937(19) 0.6228(3) -0.02615(18) 0.0240(5) Uani d . 1 1 . .
    H H10 0.0836 0.6448 -0.0935 0.029 Uiso calc R 1 1 . .
    C C11 0.11169(19) 0.7260(3) 0.05032(18) 0.0248(5) Uani d . 1 1 . .
    H H11 0.0878 0.8244 0.0401 0.030 Uiso calc R 1 1 . .
    C C12 0.15202(19) 0.6694(3) 0.14103(18) 0.0235(5) Uani d . 1 1 . .
    C C13 0.1685(2) 0.7445(3) 0.23892(19) 0.0337(6) Uani d . 1 1 . .
    H H13A 0.1380 0.8436 0.2315 0.051 Uiso calc R 1 1 . .
    H H13B 0.2490 0.7490 0.2638 0.051 Uiso calc R 1 1 . .
    H H13C 0.1295 0.6900 0.2858 0.051 Uiso calc R 1 1 . .
loop_
    _atom_site_aniso_label
    _atom_site_aniso_U_11
    _atom_site_aniso_U_22
    _atom_site_aniso_U_33
    _atom_site_aniso_U_12
    _atom_site_aniso_U_13
    _atom_site_aniso_U_23
    Pd1 0.02171(9) 0.01803(9) 0.01521(9) 0.00063(7) 0.00192(6) 0.00031(7)
    Cl1 0.0322(3) 0.0323(3) 0.0194(3) 0.0027(2) -0.0018(2) 0.0039(2)
    Cl2 0.0246(3) 0.0253(3) 0.0277(3) 0.0007(2) 0.0059(2) 0.0051(2)
    S1 0.0342(3) 0.0184(3) 0.0181(3) 0.0019(2) 0.0018(2) 0.0024(2)
    N1 0.0241(10) 0.0231(10) 0.0212(10) 0.0031(8) 0.0020(8) 0.0018(8)
    N2 0.0226(9) 0.0210(10) 0.0162(9) 0.0002(8) 0.0017(7) -0.0010(8)
    C1 0.0250(12) 0.0270(13) 0.0300(14) 0.0025(10) 0.0011(10) 0.0013(11)
    C2 0.0246(12) 0.0367(16) 0.0445(17) 0.0001(11) 0.0011(11) 0.0089(13)
    C3 0.0240(13) 0.0556(19) 0.0410(17) 0.0075(13) 0.0104(12) 0.0203(15)
    C4 0.0353(14) 0.0474(17) 0.0226(13) 0.0178(13) 0.0094(11) 0.0080(12)
    C5 0.0291(12) 0.0252(12) 0.0203(12) 0.0087(10) 0.0036(9) 0.0031(10)
    C6 0.0392(14) 0.0271(13) 0.0220(13) 0.0062(11) 0.0034(10) -0.0071(10)
    C7 0.0345(13) 0.0254(13) 0.0171(12) -0.0009(10) -0.0005(10) -0.0060(9)
    C8 0.0203(10) 0.0273(13) 0.0150(11) -0.0006(9) 0.0025(8) 0.0022(9)
    C9 0.0204(11) 0.0247(12) 0.0163(11) 0.0007(9) 0.0039(8) 0.0038(9)
    C10 0.0231(11) 0.0264(12) 0.0226(12) 0.0010(9) 0.0033(9) 0.0077(10)
    C11 0.0232(11) 0.0204(12) 0.0318(14) 0.0027(9) 0.0073(10) 0.0045(10)
    C12 0.0251(11) 0.0186(11) 0.0281(13) -0.0014(9) 0.0083(9) 0.0018(10)
    C13 0.0490(16) 0.0222(13) 0.0319(15) -0.0002(12) 0.0123(12) -0.0023(11)
_geom_special_details     ?
loop_
    _geom_bond_atom_site_label_1
    _geom_bond_atom_site_label_2
    _geom_bond_site_symmetry_2
    _geom_bond_distance
    _geom_bond_publ_flag
    Pd1 N2 . 2.0152(18) ?
    Pd1 N1 . 2.017(2) ?
    Pd1 Cl1 . 2.3016(6) ?
    Pd1 Cl2 . 2.3027(6) ?
    S1 C12 . 1.729(2) ?
    S1 C9 . 1.733(2) ?
    N1 C1 . 1.352(3) ?
    N1 C5 . 1.355(3) ?
    N2 C8 . 1.288(3) ?
    N2 C7 . 1.472(3) ?
    C1 C2 . 1.374(4) ?
    C1 H1 . 0.9500 ?
    C2 C3 . 1.371(4) ?
    C2 H2 . 0.9500 ?
    C3 C4 . 1.384(4) ?
    C3 H3 . 0.9500 ?
    C4 C5 . 1.385(4) ?
    C4 H4 . 0.9500 ?
    C5 C6 . 1.500(3) ?
    C6 C7 . 1.541(3) ?
    C6 H6A . 0.9900 ?
    C6 H6B . 0.9900 ?
    C7 H7A . 0.9900 ?
    C7 H7B . 0.9900 ?
    C8 C9 . 1.429(3) ?
    C8 H8 . 0.9500 ?
    C9 C10 . 1.373(3) ?
    C10 C11 . 1.406(3) ?
    C10 H10 . 0.9500 ?
    C11 C12 . 1.368(3) ?
    C11 H11 . 0.9500 ?
    C12 C13 . 1.491(3) ?
    C13 H13A . 0.9800 ?
    C13 H13B . 0.9800 ?
    C13 H13C . 0.9800 ?
loop_
    _geom_angle_atom_site_label_1
    _geom_angle_atom_site_label_2
    _geom_angle_atom_site_label_3
    _geom_angle_site_symmetry_1
    _geom_angle_site_symmetry_3
    _geom_angle
    _geom_angle_publ_flag
    N2 Pd1 N1 . . 81.73(7) ?
    N2 Pd1 Cl1 . . 173.54(6) ?
    N1 Pd1 Cl1 . . 91.91(6) ?
    N2 Pd1 Cl2 . . 93.96(5) ?
    N1 Pd1 Cl2 . . 175.20(6) ?
    Cl1 Pd1 Cl2 . . 92.34(2) ?
    C12 S1 C9 . . 91.90(12) ?
    C1 N1 C5 . . 120.0(2) ?
    C1 N1 Pd1 . . 122.21(17) ?
    C5 N1 Pd1 . . 117.53(16) ?
    C8 N2 C7 . . 117.9(2) ?
    C8 N2 Pd1 . . 127.30(16) ?
    C7 N2 Pd1 . . 113.28(15) ?
    N1 C1 C2 . . 121.7(3) ?
    N1 C1 H1 . . 119.1 ?
    C2 C1 H1 . . 119.1 ?
    C3 C2 C1 . . 118.7(3) ?
    C3 C2 H2 . . 120.6 ?
    C1 C2 H2 . . 120.6 ?
    C2 C3 C4 . . 119.9(3) ?
    C2 C3 H3 . . 120.0 ?
    C4 C3 H3 . . 120.0 ?
    C3 C4 C5 . . 119.6(3) ?
    C3 C4 H4 . . 120.2 ?
    C5 C4 H4 . . 120.2 ?
    N1 C5 C4 . . 119.9(2) ?
    N1 C5 C6 . . 116.0(2) ?
    C4 C5 C6 . . 124.1(2) ?
    C5 C6 C7 . . 114.0(2) ?
    C5 C6 H6A . . 108.8 ?
    C7 C6 H6A . . 108.8 ?
    C5 C6 H6B . . 108.8 ?
    C7 C6 H6B . . 108.8 ?
    H6A C6 H6B . . 107.7 ?
    N2 C7 C6 . . 109.68(19) ?
    N2 C7 H7A . . 109.7 ?
    C6 C7 H7A . . 109.7 ?
    N2 C7 H7B . . 109.7 ?
    C6 C7 H7B . . 109.7 ?
    H7A C7 H7B . . 108.2 ?
    N2 C8 C9 . . 127.0(2) ?
    N2 C8 H8 . . 116.5 ?
    C9 C8 H8 . . 116.5 ?
    C10 C9 C8 . . 123.9(2) ?
    C10 C9 S1 . . 110.26(18) ?
    C8 C9 S1 . . 125.80(17) ?
    C9 C10 C11 . . 113.9(2) ?
    C9 C10 H10 . . 123.1 ?
    C11 C10 H10 . . 123.1 ?
    C12 C11 C10 . . 112.6(2) ?
    C12 C11 H11 . . 123.7 ?
    C10 C11 H11 . . 123.7 ?
    C11 C12 C13 . . 128.5(2) ?
    C11 C12 S1 . . 111.32(18) ?
    C13 C12 S1 . . 120.16(18) ?
    C12 C13 H13A . . 109.5 ?
    C12 C13 H13B . . 109.5 ?
    H13A C13 H13B . . 109.5 ?
    C12 C13 H13C . . 109.5 ?
    H13A C13 H13C . . 109.5 ?
    H13B C13 H13C . . 109.5 ?
loop_
    _geom_torsion_atom_site_label_1
    _geom_torsion_atom_site_label_2
    _geom_torsion_atom_site_label_3
    _geom_torsion_atom_site_label_4
    _geom_torsion_site_symmetry_1
    _geom_torsion_site_symmetry_2
    _geom_torsion_site_symmetry_3
    _geom_torsion_site_symmetry_4
    _geom_torsion
    _geom_torsion_publ_flag
    N2 Pd1 N1 C1 . . . . 124.39(19) ?
    Cl1 Pd1 N1 C1 . . . . -56.80(18) ?
    N2 Pd1 N1 C5 . . . . -49.93(17) ?
    Cl1 Pd1 N1 C5 . . . . 128.88(16) ?
    N1 Pd1 N2 C8 . . . . -94.6(2) ?
    Cl2 Pd1 N2 C8 . . . . 87.59(19) ?
    N1 Pd1 N2 C7 . . . . 71.03(16) ?
    Cl2 Pd1 N2 C7 . . . . -106.83(15) ?
    C5 N1 C1 C2 . . . . 1.3(4) ?
    Pd1 N1 C1 C2 . . . . -172.90(19) ?
    N1 C1 C2 C3 . . . . -2.0(4) ?
    C1 C2 C3 C4 . . . . 0.7(4) ?
    C2 C3 C4 C5 . . . . 1.2(4) ?
    C1 N1 C5 C4 . . . . 0.7(3) ?
    Pd1 N1 C5 C4 . . . . 175.19(18) ?
    C1 N1 C5 C6 . . . . -179.0(2) ?
    Pd1 N1 C5 C6 . . . . -4.5(3) ?
    C3 C4 C5 N1 . . . . -2.0(4) ?
    C3 C4 C5 C6 . . . . 177.7(2) ?
    N1 C5 C6 C7 . . . . 64.5(3) ?
    C4 C5 C6 C7 . . . . -115.2(3) ?
    C8 N2 C7 C6 . . . . 132.5(2) ?
    Pd1 N2 C7 C6 . . . . -34.5(2) ?
    C5 C6 C7 N2 . . . . -39.7(3) ?
    C7 N2 C8 C9 . . . . -173.1(2) ?
    Pd1 N2 C8 C9 . . . . -8.1(3) ?
    N2 C8 C9 C10 . . . . -177.5(2) ?
    N2 C8 C9 S1 . . . . 3.0(4) ?
    C12 S1 C9 C10 . . . . -0.28(18) ?
    C12 S1 C9 C8 . . . . 179.2(2) ?
    C8 C9 C10 C11 . . . . -179.3(2) ?
    S1 C9 C10 C11 . . . . 0.2(3) ?
    C9 C10 C11 C12 . . . . 0.0(3) ?
    C10 C11 C12 C13 . . . . 179.1(2) ?
    C10 C11 C12 S1 . . . . -0.2(3) ?
    C9 S1 C12 C11 . . . . 0.27(19) ?
    C9 S1 C12 C13 . . . . -179.1(2) ?
data_global
_journal_date_recd_electronic     2012-11-20
_journal_date_accepted     2012-11-30
_journal_name_full     'Acta Crystallographica, Section E'
_journal_year     2013
_journal_volume     69
_journal_issue      1
_journal_page_first     m20
_journal_page_last     m20
_journal_paper_category     QM
_journal_paper_doi     10.1107/S1600536812049240
_journal_coeditor_code     BH2466
_publ_contact_author
;
 Martin O Onani
 Chemistry Department
 University of the Western Cap
 Modderdam Road
 Private bag X17
 Bellville
 7535
 South Africa
;
_publ_contact_author_email     monani@uwc.ac.za
_publ_contact_author_fax      27219593055
_publ_contact_author_phone      27219593050
_publ_section_title
;\
Dichlorido{<i>N</i>-[(5-methylthiophen-2-yl)methylidene]-2-(pyridin-2-yl)\
ethanamine-\k^2^<i>N</i>,<i>N</i>'}palladium(II)
;
loop_
    _publ_author_name
    _publ_author_footnote
    _publ_author_address
    "Radebe, Mduduzi P." .
;
Chemistry Department
University of the Western Cape
Private Bag X17
Bellville 7535
South Africa
;
    "Onani, Martin O." .
;
Chemistry Department
University of the Western Cape
Private Bag X17
Bellville 7535
South Africa
;
    "Motswainyana, William M." .
;
Chemistry Department
University of the Western Cape
Private Bag X17
Bellville 7535
South Africa
;
