# Supplementary material for: Dichlorido{N-[(5-methyl­thio­phen-2-yl)methyl­idene]-2-(pyridin-2-yl)ethanamine-κ2 N,N′}palladium(II)
Source: Acta Crystallogr Sect E Struct Rep Online. 2012 Dec 8;69(Pt 1):m20. doi: 10.1107/S1600536812049240 (PMC3588236; doi:10.1107/S1600536812049240)
Supplement: Supplementary file 2 [file e-69-00m20-Isup2.hkl]

# 
# h,k,l, Fc-squared, Fo-squared, sigma(Fo-squared) and status flag 
# 
data_I
_shelx_title ' mdz2 in P2(1)/c' 
_shelx_refln_list_code          4 
_shelx_F_calc_maximum      224.41 
_exptl_crystal_F_000       808.00 
_reflns_d_resolution_high  0.7489 
 
loop_ 
 _symmetry_equiv_pos_as_xyz 
 'x, y, z' 
 '-x, y+1/2, -z+1/2' 
 '-x, -y, -z' 
 'x, -y-1/2, z-1/2' 
 
_cell_length_a    12.0110 
_cell_length_b     9.1633 
_cell_length_c    13.6456 
_cell_angle_alpha  90.000 
_cell_angle_beta   97.930 
_cell_angle_gamma  90.000 
 
_shelx_F_squared_multiplier     1.000 
 
loop_ 
 _refln_index_h 
 _refln_index_k 
 _refln_index_l 
 _refln_F_squared_calc 
 _refln_F_squared_meas 
 _refln_F_squared_sigma 
 _refln_observed_status 
   1   0   0       81.81       61.93      3.85 o 
   2   0   0    37134.87    36357.18    533.23 o 
   3   0   0    15881.72    16649.67    286.91 o 
   4   0   0       45.17      117.38     26.82 o 
   5   0   0        2.84        6.18     10.73 o 
   6   0   0     5828.09     5621.50    111.45 o 
   7   0   0      407.94      440.09     26.33 o 
   8   0   0     3364.73     3283.80     76.35 o 
   9   0   0     1051.33     1069.88     70.99 o 
  10   0   0     2391.56     2451.86    250.75 o 
  11   0   0     1907.22     2004.46    119.50 o 
  12   0   0     8710.11     8761.84    495.62 o 
  13   0   0      988.63     1006.28     76.09 o 
  14   0   0     1142.62     1126.01     71.07 o 
  15   0   0      239.48      142.34     38.81 o 
   1   1   0    40334.25    37845.53    622.51 o 
   2   1   0     1480.21     1535.93     24.41 o 
   3   1   0    16857.73    16731.27    204.59 o 
   4   1   0      538.86      541.38     15.79 o 
   5   1   0    11352.98    11193.92    133.66 o 
   6   1   0     1255.81     1259.96     24.74 o 
   7   1   0     4956.37     4973.40     68.04 o 
   8   1   0      143.40      143.80     12.21 o 
   9   1   0     3173.79     3205.62     71.95 o 
  10   1   0     2544.75     2420.52     77.25 o 
  11   1   0     2910.57     2866.80     71.96 o 
  12   1   0       61.57       50.90     19.42 o 
  13   1   0     2596.27     2595.05     73.14 o 
  14   1   0      239.10      223.39     41.24 o 
  15   1   0      391.36      433.06     37.61 o 
   0   2   0    14084.51    14126.15    246.94 o 
   1   2   0     1985.08     1987.87     27.96 o 
   2   2   0       12.21       24.29      7.51 o 
   3   2   0     2226.74     2457.63     36.64 o 
   4   2   0     4684.87     4556.08     60.58 o 
   5   2   0       19.95        0.21      7.85 o 
   6   2   0     8971.85     9258.70    124.06 o 
   7   2   0     1133.36     1079.48     24.31 o 
   8   2   0     3988.28     3892.99     58.44 o 
   9   2   0      317.51      296.57     18.99 o 
  10   2   0      421.61      515.83     30.57 o 
  11   2   0      114.99      155.88     23.04 o 
  12   2   0     1007.47      962.56     43.65 o 
  13   2   0       39.81       26.75     20.68 o 
  14   2   0      550.27      580.42     39.64 o 
  15   2   0        8.04       -5.78     21.24 o 
   1   3   0    11694.78    11781.46    198.87 o 
   2   3   0       52.28       47.41      9.20 o 
   3   3   0     2103.70     2334.21     37.74 o 
   4   3   0     1405.75     1375.68     27.54 o 
   5   3   0     1076.80     1183.53     28.03 o 
   6   3   0      110.15       81.92     11.42 o 
   7   3   0        2.79       18.19      9.34 o 
   8   3   0      730.56      745.97     24.71 o 
   9   3   0       25.08       27.84     16.20 o 
  10   3   0       42.29       28.24     29.71 o 
  11   3   0     1036.09     1042.49     44.48 o 
  12   3   0      149.02      167.85     26.02 o 
  13   3   0        0.85       29.07     20.93 o 
  14   3   0       20.22        9.68     20.38 o 
  15   3   0      365.90      346.71     37.24 o 
   0   4   0     7254.39     6719.19    263.52 o 
   1   4   0       95.79       93.28     11.67 o 
   2   4   0      297.47      303.24     14.73 o 
   3   4   0     3075.84     3057.91     48.51 o 
   4   4   0      876.62      849.87     27.14 o 
   5   4   0     3841.84     3753.01     57.86 o 
   6   4   0     9633.61     9432.71    189.25 o 
   7   4   0      572.48      619.78     23.82 o 
   8   4   0     3743.40     3732.24     65.92 o 
   9   4   0       61.60       51.84     18.37 o 
  10   4   0     1998.39     2065.44     62.70 o 
  11   4   0      139.60      118.44     23.49 o 
  12   4   0     1767.82     1827.54     79.46 o 
  13   4   0       95.63      102.62     25.79 o 
  14   4   0        1.13       12.98     23.42 o 
  15   4   0       10.87      -24.67     24.67 o 
   1   5   0     7274.66     6798.62    108.88 o 
   2   5   0      213.20      210.91     16.07 o 
   3   5   0     5361.38     5069.55     80.57 o 
   4   5   0      151.35      130.60     13.36 o 
   5   5   0    12666.27    12638.52    159.64 o 
   6   5   0      190.31      261.87     19.93 o 
   7   5   0     9673.71     9677.31    139.30 o 
   8   5   0      252.11      274.08     20.03 o 
   9   5   0     2072.85     1972.98     61.44 o 
  10   5   0      306.05      324.34     30.95 o 
  11   5   0     2200.02     2202.29     72.48 o 
  12   5   0        0.95       -8.26     22.63 o 
  13   5   0     1758.90     1811.03     67.56 o 
  14   5   0       25.59        9.29     23.87 o 
   0   6   0    11149.06    11150.90    237.37 o 
   1   6   0       22.53       16.48     11.70 o 
   2   6   0     9200.09     8927.87    155.53 o 
   3   6   0     2364.63     2348.21     66.69 o 
   4   6   0    11766.53    11952.59    166.89 o 
   5   6   0      151.37      184.58     17.74 o 
   6   6   0     5392.48     5543.18     93.69 o 
   7   6   0     1378.55     1442.64     40.17 o 
   8   6   0     2897.68     2946.13     91.92 o 
   9   6   0     1221.30     1231.09     54.62 o 
  10   6   0     1507.53     1452.08     57.89 o 
  11   6   0        1.17        0.83     22.06 o 
  12   6   0     1749.22     1783.92     68.61 o 
  13   6   0       60.54       74.20     28.52 o 
   1   7   0     4436.99     4098.72     74.92 o 
   2   7   0       39.52       71.21     14.91 o 
   3   7   0     7854.95     7865.96    134.64 o 
   4   7   0      340.24      333.59     24.99 o 
   5   7   0     2966.16     2992.00     68.01 o 
   6   7   0      279.54      321.46     23.59 o 
   7   7   0     2137.31     2189.63     53.62 o 
   8   7   0      863.87      879.70     46.67 o 
   9   7   0     2047.91     2144.65     71.36 o 
  10   7   0        0.16        3.73     22.12 o 
  11   7   0      296.31      288.23     35.72 o 
  12   7   0       69.43       95.02     29.40 o 
  13   7   0     1146.84     1227.43     64.57 o 
   0   8   0      156.87      131.15     26.94 o 
   1   8   0     2907.09     2945.61     70.03 o 
   2   8   0      300.94      329.04     27.39 o 
   3   8   0     2020.22     1963.74     55.59 o 
   4   8   0     1955.50     1873.49     61.00 o 
   5   8   0      170.59      137.72     21.55 o 
   6   8   0      253.97      307.04     27.61 o 
   7   8   0      187.17      214.62     35.14 o 
   8   8   0     2177.53     2185.25     73.94 o 
   9   8   0        4.19        0.29     22.67 o 
  10   8   0     1237.84     1235.34     64.28 o 
  11   8   0      264.81      285.24     37.48 o 
  12   8   0       66.58      106.15     30.71 o 
   1   9   0      272.31      289.65     34.42 o 
   2   9   0     1288.84     1214.68     52.90 o 
   3   9   0      186.16      237.39     27.09 o 
   4   9   0      426.20      458.85     33.99 o 
   5   9   0      191.21      155.78     24.53 o 
   6   9   0        2.22       -7.50     16.69 o 
   7   9   0       19.38       15.99     29.09 o 
   8   9   0      131.39      134.47     35.55 o 
   9   9   0      331.03      439.86     49.22 o 
  10   9   0       81.32       66.14     29.32 o 
   0  10   0      270.56      272.52     76.35 o 
   1  10   0        2.60       17.51     22.35 o 
   2  10   0     1200.13     1226.72     57.00 o 
   3  10   0        9.60       15.38     22.32 o 
   4  10   0     1284.65     1385.94     60.56 o 
   5  10   0       17.74       -0.71     19.15 o 
   6  10   0      865.74      832.98     71.84 o 
   7  10   0      503.19      485.09     60.75 o 
   8  10   0      515.46      498.16     62.83 o 
   9  10   0       10.89       20.14     37.83 o 
   1  11   0      644.88      578.76     46.83 o 
   2  11   0      725.24      734.61     49.93 o 
   3  11   0     2747.53     2793.30     88.65 o 
   4  11   0      274.95      271.07     36.13 o 
   5  11   0     1403.39     1400.60     94.03 o 
   6  11   0       82.27       73.61     38.92 o 
   0  12   0     1947.51     1932.29    113.90 o 
   1  12   0       70.58       63.18     28.42 o 
   2  12   0     2946.43     3160.30     99.42 o 
   3  12   0        0.78       13.21     25.69 o 
 -15   1   1      339.11      354.51     36.14 o 
 -14   1   1      127.30      142.30     30.70 o 
 -13   1   1      214.18      242.47     41.38 o 
 -12   1   1     1445.81     1378.64     51.50 o 
 -11   1   1     1864.40     1792.54     62.58 o 
 -10   1   1      582.45      566.93     53.07 o 
  -9   1   1     1580.08     1569.42     36.32 o 
  -8   1   1       29.22       38.97     10.58 o 
  -7   1   1     6462.51     6644.33     95.23 o 
  -6   1   1     7087.74     7094.39    132.96 o 
  -5   1   1        8.49       20.40      6.65 o 
  -4   1   1    28622.58    28885.87    329.80 o 
  -3   1   1    11429.07    11820.38    160.44 o 
  -2   1   1     7889.34     7552.57    105.87 o 
  -1   1   1       40.69       60.34      5.27 o 
   0   1   1     1939.60     2053.50     26.84 o 
   1   1   1     8211.96     8524.20     91.30 o 
   2   1   1       21.82       31.94      5.14 o 
   3   1   1     3162.60     3254.97     44.17 o 
   4   1   1       34.68       40.32      6.90 o 
   5   1   1     4505.47     4506.34     58.39 o 
   6   1   1     6095.90     6400.62     80.83 o 
   7   1   1     1918.88     1915.57     32.08 o 
   8   1   1     4317.15     4338.88     60.65 o 
   9   1   1     2326.84     2171.18     54.22 o 
  10   1   1       57.88       66.88     16.71 o 
  11   1   1     2152.11     2059.08     57.55 o 
  12   1   1      367.87      340.83     34.26 o 
  13   1   1       41.93       32.52     19.76 o 
  14   1   1      298.14      319.13     60.05 o 
  15   1   1        1.30       10.75     20.66 o 
 -15   2   1      845.37      837.96     57.97 o 
 -14   2   1       17.21       10.52     20.71 o 
 -13   2   1     1600.62     1577.11    111.89 o 
 -12   2   1      954.29      995.50     45.49 o 
 -11   2   1     5182.24     5018.21    108.14 o 
 -10   2   1     2488.67     2432.07     70.17 o 
  -9   2   1      500.85      507.52     22.11 o 
  -8   2   1     2238.89     2194.20     43.91 o 
  -7   2   1     6174.00     6408.93     86.18 o 
  -6   2   1     3689.44     3727.06     60.06 o 
  -5   2   1    19367.00    19109.97    239.99 o 
  -4   2   1      318.71      350.27     20.44 o 
  -3   2   1     7608.01     7181.65     96.10 o 
  -2   2   1     5378.08     5375.55    135.74 o 
  -1   2   1    21977.11    20581.72    306.96 o 
   0   2   1    21896.27    21279.60    327.67 o 
   1   2   1    46819.17    45536.99    505.53 o 
   2   2   1     7381.75     7397.00     83.25 o 
   3   2   1      593.56      729.28     17.49 o 
   4   2   1      338.93      280.57     12.45 o 
   5   2   1     4717.46     4561.90     65.03 o 
   6   2   1     4772.25     4584.47     66.67 o 
   7   2   1    14693.48    15074.01    180.27 o 
   8   2   1     2554.85     2573.24     41.99 o 
   9   2   1      333.37      361.07     20.94 o 
  10   2   1     4495.73     4663.83     96.77 o 
  11   2   1      143.81      205.64     23.84 o 
  12   2   1     3882.96     3708.22    132.12 o 
  13   2   1     1683.62     1661.63     78.53 o 
  14   2   1      237.73      202.92     28.71 o 
  15   2   1      255.25      215.03     36.19 o 
 -15   3   1        1.25        5.01     23.05 o 
 -14   3   1     1538.49     1457.04     87.66 o 
 -13   3   1      339.12      424.66     51.02 o 
 -12   3   1     4704.47     4568.63    106.72 o 
 -11   3   1      214.76      196.67     26.04 o 
 -10   3   1     3286.47     3276.29     81.14 o 
  -9   3   1      365.78      368.91     20.85 o 
  -8   3   1     2792.95     2850.64     54.08 o 
  -7   3   1     4785.74     4901.20     77.67 o 
  -6   3   1     6032.05     6128.47     91.16 o 
  -5   3   1     9298.87     9731.45    122.73 o 
  -4   3   1    14087.12    14316.80    171.56 o 
  -3   3   1     6883.98     6854.11     88.47 o 
  -2   3   1    10933.48    10525.54    127.69 o 
  -1   3   1    17392.23    16541.27    250.72 o 
   0   3   1    24158.70    23185.80    312.80 o 
   1   3   1    12212.73    12186.84    157.82 o 
   2   3   1    22013.86    21336.80    229.65 o 
   3   3   1     2101.35     1966.39     30.87 o 
   4   3   1     7274.10     6888.32     94.38 o 
   5   3   1     1790.48     1664.31     32.78 o 
   6   3   1     6994.79     7003.61     98.14 o 
   7   3   1     1074.55     1128.84     27.86 o 
   8   3   1     2647.30     2659.77     63.24 o 
   9   3   1     2695.90     2723.06     59.03 o 
  10   3   1       40.46       27.60     16.50 o 
  11   3   1     3660.64     3582.71     85.53 o 
  12   3   1      803.66      818.94     41.59 o 
  13   3   1     2089.43     2105.72     67.56 o 
  14   3   1      868.28      857.22     49.90 o 
  15   3   1     1913.64     1916.43     68.64 o 
 -15   4   1      987.25     1052.09     57.44 o 
 -14   4   1      254.13      221.69     33.12 o 
 -13   4   1      742.70      781.02     46.86 o 
 -12   4   1        5.68       -7.86     22.85 o 
 -11   4   1     1629.33     1666.02     72.12 o 
 -10   4   1      217.16      224.58     26.93 o 
  -9   4   1     3036.04     2952.27     61.13 o 
  -8   4   1        8.63       -3.42     11.22 o 
  -7   4   1    12343.74    12478.80    170.94 o 
  -6   4   1     3682.33     3595.35     58.28 o 
  -5   4   1     3371.20     3213.28     52.64 o 
  -4   4   1     8757.59     8811.79    114.09 o 
  -3   4   1     1125.47     1011.95     27.49 o 
  -2   4   1     5239.12     5213.12     78.13 o 
  -1   4   1     7093.56     6549.04     93.39 o 
   0   4   1     1551.39     1526.81     35.93 o 
   1   4   1    22877.77    21848.26    273.65 o 
   2   4   1     7192.38     7163.06    105.84 o 
   3   4   1     6520.03     6147.49     81.65 o 
   4   4   1      801.26      728.75     28.41 o 
   5   4   1     4636.91     4505.69     73.16 o 
   6   4   1     2907.76     2900.35     51.86 o 
   7   4   1      833.33      819.51     33.28 o 
   8   4   1     3517.30     3557.31     80.27 o 
   9   4   1      231.51      256.32     45.19 o 
  10   4   1      518.00      559.64     34.48 o 
  11   4   1     1624.93     1578.52     55.61 o 
  12   4   1     1273.46     1386.82     73.20 o 
  13   4   1     1162.02     1139.46     52.63 o 
  14   4   1     1905.71     2040.13     70.92 o 
 -14   5   1      460.48      436.94     42.26 o 
 -13   5   1        0.45        1.32     23.66 o 
 -12   5   1        4.41      -10.64     28.16 o 
 -11   5   1       49.82       99.14     24.91 o 
 -10   5   1       29.83       -7.38     20.79 o 
  -9   5   1      282.85      311.29     33.83 o 
  -8   5   1     6431.39     6196.44    104.14 o 
  -7   5   1      579.37      593.88     26.34 o 
  -6   5   1     2774.24     2758.37     55.02 o 
  -5   5   1     2135.04     2202.22     43.59 o 
  -4   5   1     1112.87     1149.86     32.02 o 
  -3   5   1      541.61      495.51     19.95 o 
  -2   5   1     3506.54     3501.90     60.92 o 
  -1   5   1     3318.06     3269.97     57.61 o 
   0   5   1        3.20       10.27     12.83 o 
   1   5   1      128.76      175.83     14.64 o 
   2   5   1      281.51      235.80     17.51 o 
   3   5   1     7410.07     7231.66    105.34 o 
   4   5   1     2366.78     2391.64     43.82 o 
   5   5   1     3202.18     3246.68     67.04 o 
   6   5   1      132.29      125.69     14.40 o 
   7   5   1     2454.93     2468.32     66.60 o 
   8   5   1      191.20      180.13     23.40 o 
   9   5   1      860.73      880.10     41.30 o 
  10   5   1     1562.00     1507.61     54.23 o 
  11   5   1       29.68       37.75     21.38 o 
  12   5   1      463.14      437.41     52.70 o 
  13   5   1      142.30      180.76     30.58 o 
  14   5   1      244.42      264.22     35.04 o 
 -13   6   1        9.55       46.36     26.55 o 
 -12   6   1       96.54       94.18     27.69 o 
 -11   6   1      199.70      248.67     32.32 o 
 -10   6   1      342.28      306.83     32.94 o 
  -9   6   1        1.88        0.11     18.64 o 
  -8   6   1      117.54      135.41     18.20 o 
  -7   6   1      231.35      247.17     21.28 o 
  -6   6   1      111.41      121.81     16.99 o 
  -5   6   1     1403.32     1401.45     38.68 o 
  -4   6   1       31.82       34.49     11.84 o 
  -3   6   1      132.74      136.30     15.82 o 
  -2   6   1      581.63      534.13     26.00 o 
  -1   6   1       69.01       66.80     13.38 o 
   0   6   1     1226.61     1179.74     36.53 o 
   1   6   1      916.63      908.21     29.99 o 
   2   6   1      941.06      981.76     31.03 o 
   3   6   1        9.58        3.70     10.99 o 
   4   6   1       28.83       33.76     14.15 o 
   5   6   1        0.40       -0.07     11.45 o 
   6   6   1       21.11       42.86     13.17 o 
   7   6   1      392.59      392.99     23.02 o 
   8   6   1     1097.68     1083.71     47.25 o 
   9   6   1       93.35       82.10     24.25 o 
  10   6   1      166.24      161.18     42.90 o 
  11   6   1      180.20      184.98     29.71 o 
  12   6   1      291.65      275.99     34.18 o 
  13   6   1      207.55      211.92     35.82 o 
 -13   7   1       95.95      165.65     39.58 o 
 -12   7   1       94.88       59.25     27.80 o 
 -11   7   1      127.13       97.42     28.64 o 
 -10   7   1      415.99      420.13     39.45 o 
  -9   7   1      302.42      294.37     33.95 o 
  -8   7   1     1907.09     2040.57     68.05 o 
  -7   7   1     1925.64     1890.43     54.74 o 
  -6   7   1     7062.61     6654.62    110.53 o 
  -5   7   1      750.49      693.64     30.58 o 
  -4   7   1     3931.21     3781.45     78.72 o 
  -3   7   1       21.04       23.69     14.97 o 
  -2   7   1       23.69       39.61     14.09 o 
  -1   7   1       68.26       69.50     15.06 o 
   0   7   1      534.42      570.73     31.56 o 
   1   7   1      296.67      326.55     24.39 o 
   2   7   1      985.84      976.10     47.53 o 
   3   7   1     1208.90     1128.40     39.36 o 
   4   7   1      766.59      825.26     34.60 o 
   5   7   1     5219.77     4884.11    109.71 o 
   6   7   1      726.69      752.45     40.76 o 
   7   7   1     1053.27     1082.27     48.57 o 
   8   7   1      749.39      679.57     44.48 o 
   9   7   1       79.47       95.22     24.73 o 
  10   7   1      194.57      197.08     30.74 o 
  11   7   1      241.79      272.45     35.15 o 
  12   7   1      853.27      937.32     54.49 o 
 -12   8   1      203.54      209.46     36.98 o 
 -11   8   1      645.37      706.47     62.36 o 
 -10   8   1      496.00      541.80     45.62 o 
  -9   8   1     2928.19     2801.41     87.14 o 
  -8   8   1      784.34      791.18     48.28 o 
  -7   8   1     3964.99     4017.19     91.66 o 
  -6   8   1      642.37      688.51     37.36 o 
  -5   8   1     4583.80     4784.35     97.88 o 
  -4   8   1     1847.39     1811.84     53.83 o 
  -3   8   1     2329.47     2368.85     61.89 o 
  -2   8   1       49.29       53.45     17.64 o 
  -1   8   1     1144.89     1191.75     56.44 o 
   0   8   1       13.18       -2.17     15.06 o 
   1   8   1     1727.21     1698.56     51.21 o 
   2   8   1     3016.60     2905.16     76.56 o 
   3   8   1     4003.57     3861.30     82.78 o 
   4   8   1     4112.03     4338.03     89.83 o 
   5   8   1     2300.69     2191.67     59.65 o 
   6   8   1     2928.46     3026.96     81.38 o 
   7   8   1      268.17      293.60     38.99 o 
   8   8   1     1642.29     1655.90     79.09 o 
   9   8   1     1126.44     1103.17     55.52 o 
  10   8   1      672.10      709.52     48.50 o 
  11   8   1     1195.67     1217.11     86.61 o 
 -10   9   1      866.08      770.66     54.43 o 
  -9   9   1      442.59      458.96     52.45 o 
  -8   9   1     2877.41     2887.42    212.69 o 
  -7   9   1       19.58       -7.60     24.19 o 
  -6   9   1      675.49      688.13     68.56 o 
  -5   9   1      409.10      465.36     38.47 o 
  -4   9   1      725.36      766.11     44.40 o 
  -3   9   1     3672.48     3712.88     94.68 o 
  -2   9   1     3811.78     3679.74     93.76 o 
  -1   9   1     1227.04     1193.19     74.23 o 
   0   9   1     3845.21     3748.44    158.55 o 
   1   9   1     2033.22     2023.94     65.91 o 
   2   9   1     2719.41     2797.62     71.94 o 
   3   9   1     2245.61     2209.81     63.06 o 
   4   9   1     4640.79     4564.87    130.72 o 
   5   9   1     1248.02     1240.96     60.87 o 
   6   9   1      991.47      974.96     60.53 o 
   7   9   1      819.43      888.76     60.05 o 
   8   9   1     1089.64     1053.88     86.62 o 
   9   9   1      915.66      956.66     63.19 o 
  10   9   1      566.69      644.75     56.15 o 
  -9  10   1     1473.97     1516.14    105.20 o 
  -8  10   1        1.51      -22.69     29.42 o 
  -7  10   1      184.54      185.30     44.91 o 
  -6  10   1       61.14       62.72     25.32 o 
  -5  10   1       65.84       33.53     22.65 o 
  -4  10   1     1209.07     1091.18     54.63 o 
  -3  10   1     2375.29     2328.76     76.29 o 
  -2  10   1     1509.23     1417.70     62.07 o 
  -1  10   1     2212.17     2235.00     74.06 o 
   0  10   1     1345.43     1350.37     59.61 o 
   1  10   1      554.86      472.60     39.58 o 
   2  10   1     2600.16     2496.95     88.31 o 
   3  10   1     1984.99     2142.69     72.24 o 
   4  10   1       71.86       64.03     25.50 o 
   5  10   1     1447.35     1201.17     81.76 o 
   6  10   1        8.86      -21.40     24.23 o 
   7  10   1      121.70      197.56     40.07 o 
   8  10   1     1349.65     1413.71     77.88 o 
  -7  11   1       21.56       41.10     45.45 o 
  -6  11   1      286.22      371.47     58.47 o 
  -5  11   1      118.18       78.51     31.58 o 
  -4  11   1      471.36      509.35     44.10 o 
  -3  11   1        8.63       11.14     24.22 o 
  -2  11   1      581.03      546.89     59.63 o 
  -1  11   1      128.97       67.49     27.23 o 
   0  11   1        7.22       27.94     24.92 o 
   1  11   1      261.03      232.39     38.70 o 
   2  11   1      227.76      262.90     35.27 o 
   3  11   1      212.87      222.70     59.71 o 
   4  11   1       24.15      -18.63     32.81 o 
   5  11   1      333.31      270.80     52.35 o 
   6  11   1      312.26      355.79     61.28 o 
  -3  12   1        3.47      -13.68     26.62 o 
  -2  12   1      212.59      215.35     37.63 o 
  -1  12   1      237.29      264.51     38.99 o 
   0  12   1       42.95       71.28     30.51 o 
   1  12   1      309.27      424.57     60.00 o 
   2  12   1       17.02       33.95     27.79 o 
 -16   0   2     1119.28     1178.96     83.70 o 
 -15   0   2      498.76      484.33     57.37 o 
 -14   0   2     1476.20     1355.61     79.88 o 
 -13   0   2     3402.09     3367.13    220.11 o 
 -12   0   2     1157.50     1131.42     67.79 o 
 -11   0   2     8336.00     8030.08    313.56 o 
 -10   0   2     1904.65     1825.35     71.94 o 
  -9   0   2     1348.78     1398.51     75.33 o 
  -8   0   2      471.20      560.31     31.37 o 
  -7   0   2     1110.82     1063.35     40.08 o 
  -6   0   2     6063.00     6416.38    156.02 o 
  -5   0   2    23874.85    23680.32    365.59 o 
  -4   0   2     1434.53     1364.28     39.78 o 
  -3   0   2    26276.24    24129.41    951.61 o 
  -2   0   2     4611.52     5012.13     95.97 o 
  -1   0   2    32564.78    33440.98    492.85 o 
   0   0   2    18766.97    18240.30    271.14 o 
   1   0   2    50361.13    47906.77   1552.50 o 
   2   0   2     5289.02     5373.99    198.66 o 
   3   0   2       58.65       64.35     27.07 o 
   4   0   2      601.29      512.74     16.66 o 
   5   0   2    13963.64    13745.20    268.30 o 
   6   0   2     4343.21     4241.81     89.80 o 
   7   0   2    25553.77    25842.82    466.81 o 
   8   0   2      914.23      975.32     43.46 o 
   9   0   2     4998.20     5132.56    135.73 o 
  10   0   2     4689.53     4424.10    125.87 o 
  11   0   2     1389.10     1458.53     96.01 o 
  12   0   2       64.36       47.96     25.44 o 
  13   0   2     4153.67     3946.16    129.38 o 
  14   0   2      173.47      180.82     37.34 o 
  15   0   2      906.32      982.90     68.43 o 
 -15   1   2      970.32      889.96     49.86 o 
 -14   1   2     1024.49      967.60     58.41 o 
 -13   1   2      487.95      421.56     41.10 o 
 -12   1   2     4775.34     4585.75    124.28 o 
 -11   1   2     1500.51     1455.77     96.93 o 
 -10   1   2     1146.90     1150.62     40.39 o 
  -9   1   2      872.57      821.57     27.70 o 
  -8   1   2      569.65      537.66     22.17 o 
  -7   1   2       58.16       84.76     12.25 o 
  -6   1   2    22469.86    23000.59    288.05 o 
  -5   1   2     3661.42     3574.21     56.83 o 
  -4   1   2    32568.90    32608.07    396.72 o 
  -3   1   2    18970.86    19731.77    277.34 o 
  -2   1   2    12383.75    12119.06    151.87 o 
  -1   1   2     3136.37     2943.70     51.43 o 
   0   1   2    12813.45    12783.93    129.57 o 
   1   1   2     2600.40     2579.67     35.39 o 
   2   1   2     3006.61     2937.89     36.88 o 
   3   1   2     1135.42     1126.59     16.76 o 
   4   1   2     3189.94     3035.21     62.14 o 
   5   1   2      332.80      405.95     15.08 o 
   6   1   2    15795.80    15794.48    221.76 o 
   7   1   2      182.69      166.76     13.43 o 
   8   1   2    11504.85    11825.42    174.57 o 
   9   1   2       51.28       65.41     14.05 o 
  10   1   2     5149.91     5228.16    101.57 o 
  11   1   2      526.55      546.94     30.03 o 
  12   1   2     1136.43     1124.74     53.07 o 
  13   1   2      355.71      356.14     29.66 o 
  14   1   2     1302.14     1332.93     61.09 o 
  15   1   2        2.06      -14.04     19.79 o 
 -15   2   2       14.70        8.08     27.41 o 
 -14   2   2      109.77       81.64     24.94 o 
 -13   2   2        1.59       15.31     20.51 o 
 -12   2   2        8.14       -0.19     18.58 o 
 -11   2   2      295.18      345.52     29.93 o 
 -10   2   2      114.14      137.44     16.11 o 
  -9   2   2     4679.21     4743.84     79.03 o 
  -8   2   2      420.39      402.50     26.81 o 
  -7   2   2     8339.02     8069.69    115.43 o 
  -6   2   2     5974.55     6421.71     93.80 o 
  -5   2   2     6958.93     6906.12     97.77 o 
  -4   2   2     2063.59     2037.84     37.83 o 
  -3   2   2       76.97       43.99      9.82 o 
  -2   2   2     2574.06     2492.23     57.47 o 
  -1   2   2       26.63       45.38      8.53 o 
   0   2   2     8638.97     8909.26    105.71 o 
   1   2   2    12167.51    12853.63    147.94 o 
   2   2   2     3589.05     3843.81     49.50 o 
   3   2   2     2227.43     2098.96     30.63 o 
   4   2   2     2627.11     2784.23     38.60 o 
   5   2   2     1853.69     1790.87     29.94 o 
   6   2   2      389.47      395.72     19.32 o 
   7   2   2     2454.37     2585.64     50.94 o 
   8   2   2        2.05        6.81     10.74 o 
   9   2   2     2776.01     2897.02     61.75 o 
  10   2   2       49.66       58.90     14.73 o 
  11   2   2     1196.30     1235.33     75.55 o 
  12   2   2      751.07      772.49     38.10 o 
  13   2   2     1920.74     1807.54    116.18 o 
  14   2   2       20.20        0.05     20.02 o 
  15   2   2      119.70      107.05     25.63 o 
 -15   3   2       10.24        8.44     26.09 o 
 -14   3   2        1.19      -20.02     20.02 o 
 -13   3   2        2.00       -6.96     20.26 o 
 -12   3   2     1179.44     1200.59     52.82 o 
 -11   3   2      133.44      119.08     23.96 o 
 -10   3   2      166.43      147.53     23.22 o 
  -9   3   2       99.73      107.55     15.44 o 
  -8   3   2     1735.36     1826.78     42.27 o 
  -7   3   2       36.55       20.44     10.91 o 
  -6   3   2        0.11       -0.94      9.94 o 
  -5   3   2     2764.84     2800.43     50.49 o 
  -4   3   2       17.01        9.68      9.73 o 
  -3   3   2       19.08       20.48      9.49 o 
  -2   3   2        8.28       -2.29      8.84 o 
  -1   3   2    11834.43    11685.56    182.28 o 
   0   3   2     1391.20     1308.08     27.99 o 
   1   3   2       39.90       14.64      8.32 o 
   2   3   2      557.06      623.56     17.13 o 
   3   3   2      527.09      528.85     15.91 o 
   4   3   2     1230.04     1314.72     25.31 o 
   5   3   2      477.28      482.05     19.49 o 
   6   3   2     3633.06     3867.87     59.11 o 
   7   3   2     1152.21     1178.30     26.78 o 
   8   3   2      388.45      373.78     24.40 o 
   9   3   2       44.98       45.53     13.91 o 
  10   3   2      586.66      553.63     35.90 o 
  11   3   2      878.59      868.24     39.49 o 
  12   3   2        7.43       10.50     18.63 o 
  13   3   2        5.19       -3.01     19.18 o 
  14   3   2       36.41       31.64     21.42 o 
  15   3   2       74.08       87.77     28.14 o 
 -15   4   2       30.98      -15.71     24.78 o 
 -14   4   2        0.22       32.15     24.38 o 
 -13   4   2      418.74      396.42     38.19 o 
 -12   4   2        1.48        0.94     20.01 o 
 -11   4   2     2899.39     3020.87    117.50 o 
 -10   4   2      427.38      374.46     32.56 o 
  -9   4   2      761.47      773.60     30.41 o 
  -8   4   2        2.03        9.98     11.77 o 
  -7   4   2     2359.93     2461.29     51.08 o 
  -6   4   2     1726.94     1749.84     37.49 o 
  -5   4   2     7189.23     7089.08     97.32 o 
  -4   4   2    14185.95    14118.83    173.53 o 
  -3   4   2     2996.49     2882.23     51.83 o 
  -2   4   2      499.12      478.94     18.08 o 
  -1   4   2     1119.52     1016.95     26.91 o 
   0   4   2      164.29      211.34     14.04 o 
   1   4   2      552.45      525.30     19.39 o 
   2   4   2      366.88      314.16     25.61 o 
   3   4   2      415.88      451.94     19.66 o 
   4   4   2     2220.43     2362.06     50.76 o 
   5   4   2     4637.54     4747.28     72.36 o 
   6   4   2        7.50        7.55      8.57 o 
   7   4   2     7863.78     7831.12    140.25 o 
   8   4   2      537.54      584.45     30.38 o 
   9   4   2     1756.56     1660.09     51.44 o 
  10   4   2      110.14       80.87     19.83 o 
  11   4   2     1685.92     1728.95     57.32 o 
  12   4   2       86.63       70.05     22.31 o 
  13   4   2      421.80      403.23     35.82 o 
  14   4   2      742.14      780.95     46.77 o 
 -14   5   2      416.74      423.49     43.01 o 
 -13   5   2      212.43      226.06     33.46 o 
 -12   5   2     1687.23     1715.75     66.49 o 
 -11   5   2     1233.45     1170.28     71.21 o 
 -10   5   2     2555.91     2596.90     76.63 o 
  -9   5   2      776.66      787.59     46.86 o 
  -8   5   2     2762.14     2686.02     57.59 o 
  -7   5   2     1258.16     1293.35     37.52 o 
  -6   5   2    11809.97    11761.70    165.16 o 
  -5   5   2     2785.68     2825.56     51.83 o 
  -4   5   2     4223.30     4218.68     66.88 o 
  -3   5   2     3366.61     3369.47     66.17 o 
  -2   5   2     1817.50     1721.23     38.85 o 
  -1   5   2      369.18      328.53     18.35 o 
   0   5   2     8954.28     8594.83    121.45 o 
   1   5   2     1224.12     1235.49     44.90 o 
   2   5   2    12231.91    12409.71    166.14 o 
   3   5   2      266.07      277.22     16.94 o 
   4   5   2     6742.73     6602.03    105.50 o 
   5   5   2      666.85      632.58     23.45 o 
   6   5   2     9860.78     9596.81    134.67 o 
   7   5   2      385.95      438.39     28.82 o 
   8   5   2     3103.25     3089.79     75.35 o 
   9   5   2     1084.26     1101.48     47.47 o 
  10   5   2     1550.88     1582.38     55.27 o 
  11   5   2        1.05       11.58     19.53 o 
  12   5   2     2104.62     2129.39     96.29 o 
  13   5   2        6.32       -9.84     20.57 o 
  14   5   2     1499.25     1649.03     66.77 o 
 -13   6   2     1097.32     1084.33     59.64 o 
 -12   6   2     1621.68     1686.64     69.08 o 
 -11   6   2     1250.54     1213.80     57.55 o 
 -10   6   2     3590.11     3599.77    109.83 o 
  -9   6   2     2528.13     2533.35     59.53 o 
  -8   6   2     2100.25     2050.44     51.57 o 
  -7   6   2     2470.05     2494.75     56.50 o 
  -6   6   2       24.31       36.85     13.88 o 
  -5   6   2     3185.72     3214.64     63.51 o 
  -4   6   2      286.61      336.49     20.17 o 
  -3   6   2     7785.03     7618.98    115.58 o 
  -2   6   2      133.62      102.07     15.00 o 
  -1   6   2     8550.88     8063.39    135.01 o 
   0   6   2     4534.21     4452.18     75.65 o 
   1   6   2    19064.28    18962.59    248.09 o 
   2   6   2     2081.97     2095.10     45.95 o 
   3   6   2    17487.84    16892.36    243.90 o 
   4   6   2      338.64      303.85     21.65 o 
   5   6   2     3478.12     3426.39     68.94 o 
   6   6   2      102.34       84.86     14.68 o 
   7   6   2     1273.85     1392.58     53.07 o 
   8   6   2       95.97       73.24     32.51 o 
   9   6   2     2737.83     2748.65     76.29 o 
  10   6   2      164.35      198.12     28.16 o 
  11   6   2     1890.39     2036.47     68.30 o 
  12   6   2       13.48       23.35     23.94 o 
  13   6   2     1879.88     1996.72     73.01 o 
 -13   7   2     1115.05     1236.08     66.25 o 
 -12   7   2      292.03      367.73     42.93 o 
 -11   7   2      500.96      490.53     44.09 o 
 -10   7   2     1394.96     1519.64     65.46 o 
  -9   7   2      850.14      866.41     72.24 o 
  -8   7   2     2649.48     2760.58     64.58 o 
  -7   7   2     2484.15     2520.75     59.51 o 
  -6   7   2      998.21     1068.80     44.46 o 
  -5   7   2      451.03      512.17     35.59 o 
  -4   7   2     1724.78     1807.12    107.78 o 
  -3   7   2      151.90      135.38     17.65 o 
  -2   7   2     5528.59     5271.83    132.83 o 
  -1   7   2     2140.32     2073.40     49.21 o 
   0   7   2     3794.53     3743.31     70.72 o 
   1   7   2      248.74      245.02     22.74 o 
   2   7   2     8901.14     8953.59    215.38 o 
   3   7   2       85.48      104.85     17.85 o 
   4   7   2     8456.90     8242.13    137.10 o 
   5   7   2     1624.71     1645.78     50.29 o 
   6   7   2     1669.44     1592.35     63.45 o 
   7   7   2      104.00       71.77     21.17 o 
   8   7   2      857.69      904.49     45.85 o 
   9   7   2       86.52       67.82     23.94 o 
  10   7   2     1344.14     1386.86     58.34 o 
  11   7   2        0.08      -19.03     19.03 o 
  12   7   2      494.61      505.21     43.21 o 
 -12   8   2       15.00       33.01     28.09 o 
 -11   8   2       54.94       69.91     29.77 o 
 -10   8   2       81.12       86.33     30.77 o 
  -9   8   2     1301.84     1214.74     59.96 o 
  -8   8   2      258.47      251.61     25.50 o 
  -7   8   2      811.56      816.97     45.05 o 
  -6   8   2      865.22      953.59     46.64 o 
  -5   8   2      227.30      251.08     26.26 o 
  -4   8   2      190.97      169.51     22.59 o 
  -3   8   2     1364.90     1272.76     48.17 o 
  -2   8   2      456.44      427.60     33.03 o 
  -1   8   2      113.06      100.11     19.80 o 
   0   8   2        3.33       -0.68     15.32 o 
   1   8   2      225.73      220.65     23.92 o 
   2   8   2      515.98      473.07     33.18 o 
   3   8   2     1385.26     1274.74     48.11 o 
   4   8   2      802.43      767.51     35.65 o 
   5   8   2      425.26      453.37     29.87 o 
   6   8   2       84.63       54.16     25.94 o 
   7   8   2      570.65      569.58     45.92 o 
   8   8   2      347.49      375.78     53.30 o 
   9   8   2     2688.14     2689.67     95.32 o 
  10   8   2        4.13       18.69     24.55 o 
  11   8   2      147.71      152.69     31.48 o 
 -10   9   2        0.11      -13.28     30.50 o 
  -9   9   2      139.48      106.75     40.20 o 
  -8   9   2        8.27      -19.79     49.03 o 
  -7   9   2      447.04      494.98     40.10 o 
  -6   9   2      174.20      182.73     28.33 o 
  -5   9   2      298.92      260.85     32.31 o 
  -4   9   2       69.89       56.00     22.11 o 
  -3   9   2        8.28        3.42     19.11 o 
  -2   9   2        0.56       -0.90     19.92 o 
  -1   9   2       50.88       40.36     26.75 o 
   0   9   2      117.35      169.08     28.44 o 
   1   9   2     1351.40     1319.70     49.66 o 
   2   9   2      366.04      382.07     32.83 o 
   3   9   2       80.37       77.19     19.91 o 
   4   9   2        5.18      -12.92     16.23 o 
   5   9   2      527.87      446.95     45.29 o 
   6   9   2       12.54       18.75     24.77 o 
   7   9   2        7.59       57.89     28.50 o 
   8   9   2       15.99       37.91     26.88 o 
   9   9   2      111.24      119.16     33.88 o 
  10   9   2        8.23       35.19     28.95 o 
  -9  10   2     1534.32     1602.65    102.16 o 
  -8  10   2      112.63      142.28     44.56 o 
  -7  10   2     1567.84     1517.06     95.96 o 
  -6  10   2      303.73      385.61     39.03 o 
  -5  10   2      753.93      718.79     47.57 o 
  -4  10   2      290.71      250.45     33.80 o 
  -3  10   2      584.27      654.44     53.15 o 
  -2  10   2      469.92      504.02     41.62 o 
  -1  10   2       48.25       43.57     23.46 o 
   0  10   2      293.01      289.30     33.61 o 
   1  10   2      208.60      233.83     49.51 o 
   2  10   2       18.50        0.92     20.24 o 
   3  10   2     1855.17     1856.77     71.09 o 
   4  10   2       41.38       15.46     27.94 o 
   5  10   2      724.70      710.88     56.77 o 
   6  10   2        9.46       21.30     28.92 o 
   7  10   2      802.36      760.51     75.98 o 
   8  10   2       18.31       38.14     31.87 o 
  -6  11   2     1088.57     1024.03     85.04 o 
  -5  11   2      339.43      377.99     41.25 o 
  -4  11   2     2102.56     1975.14     76.37 o 
  -3  11   2      863.58      761.59     51.35 o 
  -2  11   2     3133.33     3146.72     95.04 o 
  -1  11   2      732.76      801.72     60.94 o 
   0  11   2      111.91      145.68     31.13 o 
   1  11   2        2.03        6.94     22.85 o 
   2  11   2      771.40      749.80     57.35 o 
   3  11   2       22.45       16.89     31.56 o 
   4  11   2     2249.82     2514.61    345.48 o 
   5  11   2      141.04      203.22     64.09 o 
   6  11   2     1457.38     1477.92     96.78 o 
  -2  12   2       15.54       29.13     27.75 o 
  -1  12   2     2789.11     2965.54    136.44 o 
   0  12   2        2.75      -19.04     24.35 o 
   1  12   2     1712.95     1635.27    112.48 o 
   2  12   2       75.43      101.79     42.57 o 
 -15   1   3      268.77      223.53     58.60 o 
 -14   1   3        0.00       13.32     22.04 o 
 -13   1   3       87.79       88.53     27.39 o 
 -12   1   3      897.70      942.98     47.40 o 
 -11   1   3     1071.83     1049.83     46.51 o 
 -10   1   3      178.05      190.29     18.04 o 
  -9   1   3      726.29      739.15     27.61 o 
  -8   1   3        0.59        0.48     10.43 o 
  -7   1   3     7010.27     6986.39    118.01 o 
  -6   1   3      258.05      249.12     16.31 o 
  -5   1   3    29815.10    29713.81    366.62 o 
  -4   1   3      311.12      292.94     16.44 o 
  -3   1   3     3481.04     3261.49     46.96 o 
  -2   1   3      897.59      908.88     31.40 o 
  -1   1   3     2081.48     2278.36     30.88 o 
   0   1   3     3784.38     3969.85     44.56 o 
   1   1   3      930.20      829.00     15.33 o 
   2   1   3     2999.57     3305.27     40.91 o 
   3   1   3     1042.34     1090.05     17.29 o 
   4   1   3       37.47       32.13      6.92 o 
   5   1   3     1849.01     1827.42     26.53 o 
   6   1   3     7484.01     7393.19    109.70 o 
   7   1   3     7233.37     7408.69    112.13 o 
   8   1   3     2700.34     2721.27     52.29 o 
   9   1   3     1820.03     1843.68     42.34 o 
  10   1   3      505.78      489.94     23.65 o 
  11   1   3      741.94      745.43     33.09 o 
  12   1   3       86.09       93.34     19.19 o 
  13   1   3     1286.56     1260.48     46.97 o 
  14   1   3      215.85      210.22     30.81 o 
  15   1   3      358.07      314.40     31.93 o 
 -15   2   3      379.42      347.60     45.86 o 
 -14   2   3      653.02      699.01     46.34 o 
 -13   2   3      705.61      733.47     58.01 o 
 -12   2   3     1726.71     1780.88    114.77 o 
 -11   2   3      814.35      802.41     42.09 o 
 -10   2   3     7582.94     7530.23    116.71 o 
  -9   2   3      365.24      334.54     21.22 o 
  -8   2   3     3096.92     3100.50     58.41 o 
  -7   2   3      584.35      660.01     39.27 o 
  -6   2   3    15167.28    15570.78    203.86 o 
  -5   2   3      478.43      439.22     26.84 o 
  -4   2   3    23603.71    23109.72    370.60 o 
  -3   2   3     2292.92     2305.08     50.61 o 
  -2   2   3     2777.61     2578.49     53.94 o 
  -1   2   3    17328.21    17255.82    297.30 o 
   0   2   3     2006.00     1760.59     28.22 o 
   1   2   3       45.38       74.47      9.03 o 
   2   2   3    30648.09    31326.58    409.52 o 
   3   2   3      207.51      231.38      8.56 o 
   4   2   3     3879.37     3709.04     58.20 o 
   5   2   3     2717.10     2559.90     62.73 o 
   6   2   3    12883.26    12556.50    196.94 o 
   7   2   3     4469.07     4489.92    106.64 o 
   8   2   3     6503.32     6603.56    106.39 o 
   9   2   3     1605.35     1593.27     40.24 o 
  10   2   3      630.56      652.35     27.74 o 
  11   2   3     1737.01     1736.83     51.16 o 
  12   2   3     2175.74     2219.11     61.83 o 
  13   2   3        1.75        5.87     17.98 o 
  14   2   3     2392.14     2343.67     94.90 o 
  15   2   3       38.84       25.33     21.43 o 
 -15   3   3     1555.41     1567.01    128.26 o 
 -14   3   3       63.64       50.98     26.17 o 
 -13   3   3     3777.09     3721.42    102.16 o 
 -12   3   3       12.91      -19.01     19.68 o 
 -11   3   3     8958.67     8725.29    170.33 o 
 -10   3   3      503.89      490.57     26.29 o 
  -9   3   3     2476.37     2526.76     54.24 o 
  -8   3   3      611.05      690.85     33.73 o 
  -7   3   3     2691.81     2683.71     52.99 o 
  -6   3   3     1420.58     1456.10     38.73 o 
  -5   3   3    10983.94    11061.52    209.74 o 
  -4   3   3     1272.53     1344.67     50.30 o 
  -3   3   3     8795.48     8391.28    115.62 o 
  -2   3   3     3294.55     3041.66     50.47 o 
  -1   3   3    16452.35    15800.53    199.99 o 
   0   3   3     8520.03     8004.66     99.68 o 
   1   3   3    38249.86    37281.42    419.10 o 
   2   3   3     1304.64     1319.72     27.19 o 
   3   3   3    17746.44    17610.52    203.65 o 
   4   3   3     2451.10     2619.20     39.12 o 
   5   3   3     6822.03     6561.09     82.87 o 
   6   3   3     2873.39     2962.22     61.10 o 
   7   3   3     9573.03     9434.77    158.38 o 
   8   3   3      281.82      360.42     41.79 o 
   9   3   3     2783.88     2922.35     61.19 o 
  10   3   3      350.85      356.79     23.42 o 
  11   3   3      740.45      801.43     37.32 o 
  12   3   3     1769.29     1742.03     86.46 o 
  13   3   3      709.54      775.49     41.34 o 
  14   3   3      476.65      459.81     35.68 o 
 -15   4   3        0.82      -12.81     25.87 o 
 -14   4   3     1084.37     1096.93     57.73 o 
 -13   4   3       36.49       18.76     23.45 o 
 -12   4   3     1951.13     2020.82     70.32 o 
 -11   4   3        7.54       -5.51     19.29 o 
 -10   4   3     5386.79     5455.28     95.49 o 
  -9   4   3      653.22      666.70     29.73 o 
  -8   4   3     4581.81     4788.71     83.54 o 
  -7   4   3       13.52       -4.27     11.65 o 
  -6   4   3     3212.73     3250.92     64.20 o 
  -5   4   3      306.38      293.54     18.65 o 
  -4   4   3     1421.87     1327.56     33.48 o 
  -3   4   3       54.73       50.49     11.57 o 
  -2   4   3    13035.82    12800.88    157.55 o 
  -1   4   3      530.59      540.80     22.91 o 
   0   4   3    18599.40    17903.10    227.71 o 
   1   4   3      802.34      632.69     20.27 o 
   2   4   3    23819.71    24163.02    319.67 o 
   3   4   3    12016.91    12408.40    162.10 o 
   4   4   3     1226.92     1082.18     24.79 o 
   5   4   3      228.53      252.98     14.90 o 
   6   4   3     2667.24     2652.78     54.74 o 
   7   4   3      146.88      155.08     18.19 o 
   8   4   3     3210.70     3270.89     73.79 o 
   9   4   3      693.08      701.72     33.87 o 
  10   4   3     2621.45     2660.97     69.18 o 
  11   4   3     1107.04     1155.56     46.54 o 
  12   4   3      923.93      955.84     56.09 o 
  13   4   3      555.14      594.01     39.31 o 
  14   4   3      749.74      772.17     45.53 o 
 -14   5   3       63.64       76.29     29.99 o 
 -13   5   3      194.18      163.41     31.90 o 
 -12   5   3      178.56      212.18     32.04 o 
 -11   5   3      113.83      127.62     28.14 o 
 -10   5   3     1124.28     1089.04     51.37 o 
  -9   5   3     1431.80     1493.30     43.98 o 
  -8   5   3     1202.98     1160.78     37.97 o 
  -7   5   3     5414.66     5282.88     90.13 o 
  -6   5   3      381.38      407.25     23.69 o 
  -5   5   3      872.10      783.15     44.08 o 
  -4   5   3        7.65       21.63     11.03 o 
  -3   5   3     4042.22     3994.75     64.07 o 
  -2   5   3     3012.26     3113.14     76.81 o 
  -1   5   3     5902.78     5646.30     87.41 o 
   0   5   3     1747.64     1728.64     38.35 o 
   1   5   3       93.05       72.81     12.20 o 
   2   5   3     5030.41     5274.42     81.30 o 
   3   5   3      238.96      270.22     22.57 o 
   4   5   3     2449.48     2480.04     56.58 o 
   5   5   3      282.84      311.84     16.31 o 
   6   5   3       22.83       30.25     15.02 o 
   7   5   3       80.11       70.21     17.22 o 
   8   5   3     1074.58     1139.76     43.06 o 
   9   5   3     2540.00     2677.50     70.57 o 
  10   5   3      546.28      585.90     35.90 o 
  11   5   3     2690.40     2694.38     75.34 o 
  12   5   3       53.81       49.14     22.60 o 
  13   5   3       12.27        6.68     21.72 o 
 -13   6   3      289.55      253.38     37.00 o 
 -12   6   3      217.41      228.76     34.46 o 
 -11   6   3        0.13        2.96     22.72 o 
 -10   6   3      932.59      977.21     52.53 o 
  -9   6   3     1268.08     1294.73     43.00 o 
  -8   6   3      460.12      534.08     34.68 o 
  -7   6   3       36.25       36.35     14.81 o 
  -6   6   3     1100.21     1094.56     37.22 o 
  -5   6   3       10.70        9.51     12.95 o 
  -4   6   3      351.94      372.07     21.43 o 
  -3   6   3       13.31       16.35     11.25 o 
  -2   6   3      243.83      231.21     18.93 o 
  -1   6   3     1429.19     1409.77     37.49 o 
   0   6   3      397.27      400.75     21.81 o 
   1   6   3      477.65      508.97     23.48 o 
   2   6   3     1194.22     1209.02     46.18 o 
   3   6   3     1184.72     1255.66     53.61 o 
   4   6   3      338.11      393.06     24.70 o 
   5   6   3      748.26      758.80     30.04 o 
   6   6   3       12.22      -22.63     22.63 o 
   7   6   3       20.08       21.96     16.16 o 
   8   6   3       12.34       10.06     17.16 o 
   9   6   3      302.42      238.38     27.85 o 
  10   6   3      111.31      112.22     25.15 o 
  11   6   3      119.63      104.95     25.62 o 
  12   6   3       41.18       23.55     29.32 o 
  13   6   3        2.84       -4.69     23.48 o 
 -13   7   3       49.60       20.21     28.15 o 
 -12   7   3        1.10       15.47     26.52 o 
 -11   7   3     1343.06     1224.42     75.27 o 
 -10   7   3      135.70      157.68     30.70 o 
  -9   7   3     2440.34     2570.12     64.04 o 
  -8   7   3      988.16     1015.68     40.76 o 
  -7   7   3     1026.29     1023.14     39.73 o 
  -6   7   3       48.94       49.94     16.37 o 
  -5   7   3     2150.34     2172.87     70.72 o 
  -4   7   3      657.79      697.56     44.63 o 
  -3   7   3     1038.15     1082.59     37.28 o 
  -2   7   3      217.41      237.61     20.84 o 
  -1   7   3     2006.35     1887.85     51.41 o 
   0   7   3      391.96      402.44     26.02 o 
   1   7   3     3788.90     3788.89     77.45 o 
   2   7   3      402.67      394.78     25.64 o 
   3   7   3      474.07      456.29     27.12 o 
   4   7   3     1548.58     1562.08     45.50 o 
   5   7   3       25.31       40.69     14.75 o 
   6   7   3     1567.97     1520.90     61.54 o 
   7   7   3     1128.78     1209.43     61.24 o 
   8   7   3        5.97        0.96     21.30 o 
   9   7   3     1947.42     2083.12     67.92 o 
  10   7   3      172.30      207.69     29.43 o 
  11   7   3     1022.24     1026.73     52.50 o 
  12   7   3      436.17      497.15     47.84 o 
 -12   8   3      724.22      681.32     74.93 o 
 -11   8   3       30.70       20.52     42.09 o 
 -10   8   3     3196.48     3246.35    125.80 o 
  -9   8   3      414.50      479.29     43.46 o 
  -8   8   3     4343.09     4473.49     91.08 o 
  -7   8   3      611.96      632.19     34.88 o 
  -6   8   3     1710.51     1790.43     60.17 o 
  -5   8   3        3.23        9.21     18.53 o 
  -4   8   3     2801.32     2729.22     76.40 o 
  -3   8   3        8.77      -12.42     21.74 o 
  -2   8   3     4479.91     4665.13     95.14 o 
  -1   8   3      168.73      170.92     22.91 o 
   0   8   3     3659.85     3690.45     80.98 o 
   1   8   3      900.45      860.70     38.03 o 
   2   8   3     4125.86     4073.62     85.80 o 
   3   8   3     1318.12     1291.05     45.70 o 
   4   8   3     2546.10     2519.56     63.56 o 
   5   8   3      475.38      433.73     40.44 o 
   6   8   3      349.92      440.35     41.83 o 
   7   8   3      228.82      255.86     35.13 o 
   8   8   3     1991.75     1976.76    137.85 o 
   9   8   3      848.85      782.43     54.43 o 
  10   8   3     3501.41     3539.55    132.06 o 
  11   8   3      613.52      591.96     46.26 o 
 -10   9   3        1.45        2.49     32.86 o 
  -9   9   3     2011.99     2058.05    109.78 o 
  -8   9   3        2.57      -20.27     20.45 o 
  -7   9   3     1955.98     1978.54     69.96 o 
  -6   9   3        7.63       16.05     20.83 o 
  -5   9   3      786.33      754.46     45.95 o 
  -4   9   3     2349.31     2339.63    102.68 o 
  -3   9   3     3529.39     3401.61    105.04 o 
  -2   9   3     1367.60     1365.25     57.17 o 
  -1   9   3     6775.99     6797.45    142.47 o 
   0   9   3       83.31       63.94     20.25 o 
   1   9   3     2060.26     2071.62     60.66 o 
   2   9   3     1237.67     1248.26     52.63 o 
   3   9   3     3969.62     3889.53     87.26 o 
   4   9   3      492.23      516.33     46.20 o 
   5   9   3     5736.30     5487.57    146.84 o 
   6   9   3        4.17        5.04     24.28 o 
   7   9   3     1256.94     1205.94     66.36 o 
   8   9   3      152.14      171.22     35.54 o 
   9   9   3      909.35      864.14     61.03 o 
  10   9   3      401.00      405.79     46.93 o 
  -9  10   3        4.33       -1.52     33.20 o 
  -8  10   3      974.59      916.48    105.97 o 
  -7  10   3       49.73       47.31     25.90 o 
  -6  10   3      859.49      870.71     70.91 o 
  -5  10   3       73.15       49.52     32.51 o 
  -4  10   3     1073.88     1070.13     91.11 o 
  -3  10   3     1725.49     1853.42     84.95 o 
  -2  10   3     2704.60     2833.84     85.72 o 
  -1  10   3      925.30      990.97     52.39 o 
   0  10   3     1245.88     1247.91     57.56 o 
   1  10   3      159.43      175.96     45.26 o 
   2  10   3     2436.21     2354.40    108.43 o 
   3  10   3       81.19       97.47     30.10 o 
   4  10   3     4319.56     4249.01    158.06 o 
   5  10   3       74.32       52.94     30.22 o 
   6  10   3      974.65      986.80     64.47 o 
   7  10   3      198.51      263.20     47.95 o 
   8  10   3      136.16      217.99     39.28 o 
  -6  11   3       21.72       44.75     26.95 o 
  -5  11   3      749.53      807.09     68.11 o 
  -4  11   3       91.56       68.06     28.56 o 
  -3  11   3      599.55      642.70     49.71 o 
  -2  11   3        0.50        1.47     24.13 o 
  -1  11   3      454.75      428.49     42.30 o 
   0  11   3       64.62       65.47     26.55 o 
   1  11   3        0.59      -14.08     21.30 o 
   2  11   3       19.95       41.85     36.04 o 
   3  11   3       50.42       -2.54     36.51 o 
   4  11   3      117.17      132.74     42.43 o 
   5  11   3      843.13      950.97    134.06 o 
   6  11   3      207.34      160.60     46.32 o 
  -2  12   3       83.25       11.75     60.26 o 
  -1  12   3       34.92       11.50     27.23 o 
   0  12   3       69.46      103.31     30.50 o 
   1  12   3        0.10      -31.39     31.39 o 
 -15   0   4     1993.47     1588.18    148.61 o 
 -14   0   4      278.62      285.76     48.86 o 
 -13   0   4      466.67      480.16     54.82 o 
 -12   0   4     2300.66     2313.15    210.15 o 
 -11   0   4     2043.20     2102.17     71.93 o 
 -10   0   4      592.36      615.19     39.61 o 
  -9   0   4    12370.07    12110.33    294.22 o 
  -8   0   4      356.36      402.31     37.22 o 
  -7   0   4     3875.47     3912.00    116.31 o 
  -6   0   4     7347.40     6874.70    174.95 o 
  -5   0   4    13492.15    13458.36    307.41 o 
  -4   0   4    29660.10    30107.50    645.30 o 
  -3   0   4      604.54      626.83     27.99 o 
  -2   0   4     2462.96     2160.22     51.78 o 
  -1   0   4     1143.10     1315.03     30.37 o 
   0   0   4    18905.83    18970.77    325.60 o 
   1   0   4     5465.24     5203.98    106.51 o 
   2   0   4    28409.67    28096.61    939.16 o 
   3   0   4    22137.29    21579.19    734.88 o 
   4   0   4    29013.09    29550.55    992.78 o 
   5   0   4     1985.94     1903.14     53.60 o 
   6   0   4    10567.44    10631.78    168.18 o 
   7   0   4     6543.15     6633.10    132.88 o 
   8   0   4     1588.67     1518.48     45.36 o 
   9   0   4     1052.65      997.01     38.77 o 
  10   0   4      130.80      157.53     24.00 o 
  11   0   4       89.01      149.63     36.77 o 
  12   0   4     2347.53     2284.21     83.33 o 
  13   0   4      741.98      887.73     55.16 o 
  14   0   4     3238.72     3052.59    107.94 o 
  15   0   4       65.00       22.98     38.30 o 
 -15   1   4      296.81      244.98     35.40 o 
 -14   1   4      898.14      798.41     49.01 o 
 -13   1   4     1371.98     1437.68     74.29 o 
 -12   1   4      636.65      614.89     47.25 o 
 -11   1   4     1239.12     1173.03     39.43 o 
 -10   1   4     4212.57     4360.02     78.68 o 
  -9   1   4      492.07      513.02     25.11 o 
  -8   1   4     2803.70     2706.70     54.16 o 
  -7   1   4     3361.55     3308.53     60.16 o 
  -6   1   4     6681.38     6547.00     97.30 o 
  -5   1   4    17273.73    17570.55    225.18 o 
  -4   1   4     8338.11     8250.02    160.22 o 
  -3   1   4     3040.11     2806.93     53.84 o 
  -2   1   4      107.41       76.35      9.51 o 
  -1   1   4     6662.28     6466.94     71.41 o 
   0   1   4      488.21      420.55     12.68 o 
   1   1   4    23409.84    23914.56    270.66 o 
   2   1   4    13835.71    14338.70    177.05 o 
   3   1   4     8997.33     9164.96    106.47 o 
   4   1   4     3978.82     4116.00     50.22 o 
   5   1   4    11838.93    12427.02    128.93 o 
   6   1   4      189.62      188.57      9.33 o 
   7   1   4     8028.58     8251.41    122.66 o 
   8   1   4     2487.72     2566.71     49.25 o 
   9   1   4     1245.04     1228.81     32.60 o 
  10   1   4      556.44      567.11     24.40 o 
  11   1   4     1288.10     1258.84     41.43 o 
  12   1   4       18.68       14.26     15.15 o 
  13   1   4     1838.09     1878.56     84.11 o 
  14   1   4      301.95      313.65     33.80 o 
 -15   2   4      197.63      120.40     52.39 o 
 -14   2   4      165.71      103.49     32.23 o 
 -13   2   4      238.79      257.23     40.17 o 
 -12   2   4      361.17      365.92     34.99 o 
 -11   2   4       41.94       21.56     14.34 o 
 -10   2   4     3504.59     3562.70     69.76 o 
  -9   2   4      127.39      124.61     16.41 o 
  -8   2   4     6556.81     6545.69    102.58 o 
  -7   2   4     1688.31     1707.79     40.67 o 
  -6   2   4      597.77      529.14     29.27 o 
  -5   2   4     8680.79     8758.78    159.38 o 
  -4   2   4     1189.78     1146.78     41.20 o 
  -3   2   4     3396.08     3229.74     64.97 o 
  -2   2   4      104.21      145.70     12.43 o 
  -1   2   4     9076.94     9306.36    106.08 o 
   0   2   4      109.81      102.36      8.24 o 
   1   2   4      576.84      589.29     15.89 o 
   2   2   4     1427.40     1400.52     25.66 o 
   3   2   4     1189.77     1281.78     29.63 o 
   4   2   4     3421.69     3535.06     55.46 o 
   5   2   4      268.21      285.17     12.74 o 
   6   2   4     1979.72     1911.11     40.70 o 
   7   2   4     1117.22     1200.39     31.03 o 
   8   2   4     5032.28     5077.20     85.14 o 
   9   2   4      412.34      452.15     21.87 o 
  10   2   4     3389.39     3454.04     67.94 o 
  11   2   4      140.62      175.32     28.08 o 
  12   2   4      328.95      313.45     34.87 o 
  13   2   4      452.17      474.29     31.61 o 
  14   2   4       38.38       48.19     20.74 o 
 -15   3   4      198.70      227.45     35.55 o 
 -14   3   4        6.98       26.22     24.31 o 
 -13   3   4      114.05      102.70     27.14 o 
 -12   3   4      229.93      256.42     32.14 o 
 -11   3   4      139.55      137.50     18.98 o 
 -10   3   4      157.44      167.08     19.89 o 
  -9   3   4      875.58      953.96     34.05 o 
  -8   3   4      138.14      118.82     18.92 o 
  -7   3   4        0.00       15.10     11.74 o 
  -6   3   4       19.86       24.97     11.91 o 
  -5   3   4     2149.46     2209.24     62.36 o 
  -4   3   4        8.84       12.44     10.33 o 
  -3   3   4      189.35      225.99     17.55 o 
  -2   3   4     3564.10     3487.54     58.92 o 
  -1   3   4       16.44       20.96      9.44 o 
   0   3   4      281.50      274.81     14.00 o 
   1   3   4        0.30        1.70      7.49 o 
   2   3   4     5789.58     5759.47     79.71 o 
   3   3   4       43.90       53.79      8.01 o 
   4   3   4       82.58       95.99      8.76 o 
   5   3   4      875.69      845.64     24.21 o 
   6   3   4       57.70       74.94     11.27 o 
   7   3   4      385.05      407.60     21.40 o 
   8   3   4       18.65       12.43     12.30 o 
   9   3   4     2558.93     2590.98     67.33 o 
  10   3   4      106.80      103.81     17.19 o 
  11   3   4      190.36      183.79     22.99 o 
  12   3   4        1.01       20.62     18.23 o 
  13   3   4      684.53      692.00     38.71 o 
  14   3   4      171.59      227.62     29.12 o 
 -15   4   4      971.31     1007.98     83.22 o 
 -14   4   4        3.74        6.17     27.04 o 
 -13   4   4      185.33      177.02     37.32 o 
 -12   4   4      565.98      605.91     44.11 o 
 -11   4   4      140.97      123.84     26.44 o 
 -10   4   4      487.79      471.30     28.14 o 
  -9   4   4     2154.06     2113.28     51.91 o 
  -8   4   4      455.70      518.20     26.51 o 
  -7   4   4       61.24       79.28     17.47 o 
  -6   4   4     6759.23     6638.35    103.84 o 
  -5   4   4     2326.18     2369.71     69.57 o 
  -4   4   4     2352.61     2092.61     48.69 o 
  -3   4   4     6607.78     6566.07     97.89 o 
  -2   4   4      295.94      302.56     17.09 o 
  -1   4   4      845.88      983.90     29.30 o 
   0   4   4     3989.27     4108.89     85.04 o 
   1   4   4     1898.27     1835.36     35.69 o 
   2   4   4     1818.39     1884.20     37.02 o 
   3   4   4    11573.01    12055.18    157.70 o 
   4   4   4     1315.75     1403.16     29.98 o 
   5   4   4      104.20      106.46      9.72 o 
   6   4   4     3097.80     3093.33     59.97 o 
   7   4   4      183.96      201.58     19.45 o 
   8   4   4     1513.46     1550.81     45.66 o 
   9   4   4      136.17      138.37     20.18 o 
  10   4   4      805.66      833.18     34.16 o 
  11   4   4      110.23       87.13     22.32 o 
  12   4   4     1788.03     1766.72     58.28 o 
  13   4   4      496.78      548.08     43.49 o 
  14   4   4      173.01      147.52     27.80 o 
 -14   5   4     1182.91     1235.64    105.19 o 
 -13   5   4       49.07       45.02     28.07 o 
 -12   5   4     1119.09     1140.17     58.51 o 
 -11   5   4     1223.92     1313.73     89.70 o 
 -10   5   4     1578.94     1545.92     51.20 o 
  -9   5   4     3010.62     3148.41     67.88 o 
  -8   5   4      160.51      162.81     25.45 o 
  -7   5   4     2503.05     2440.34     55.27 o 
  -6   5   4     1491.13     1452.91     45.91 o 
  -5   5   4     4843.33     4870.86     77.48 o 
  -4   5   4     5862.09     5823.63     86.94 o 
  -3   5   4     2532.77     2513.98     47.66 o 
  -2   5   4     5227.41     5113.07     76.50 o 
  -1   5   4     5717.30     5645.87     88.05 o 
   0   5   4     3146.33     3047.99     55.52 o 
   1   5   4     7338.93     7384.99    107.26 o 
   2   5   4     3181.29     3153.48     51.96 o 
   3   5   4     3654.94     3691.12     62.19 o 
   4   5   4      240.10      273.93     16.58 o 
   5   5   4     4238.89     4166.28     99.36 o 
   6   5   4     1173.34     1164.54     40.42 o 
   7   5   4     6105.65     6000.16    116.34 o 
   8   5   4     1941.32     1883.75     56.04 o 
   9   5   4     1537.63     1583.88     51.79 o 
  10   5   4      229.52      214.39     25.74 o 
  11   5   4     2134.95     2173.40     65.84 o 
  12   5   4       11.99       -0.78     19.75 o 
  13   5   4     1700.60     1710.33     62.84 o 
 -13   6   4     2818.43     2829.48     93.13 o 
 -12   6   4     1055.67     1040.17     58.22 o 
 -11   6   4     2982.54     3222.73     95.47 o 
 -10   6   4      912.19      893.70     39.17 o 
  -9   6   4     2375.26     2514.16     61.83 o 
  -8   6   4     1911.43     1947.31     52.22 o 
  -7   6   4      382.10      438.38     32.28 o 
  -6   6   4      279.86      279.99     23.79 o 
  -5   6   4      530.08      492.74     24.88 o 
  -4   6   4     1447.52     1425.96     50.63 o 
  -3   6   4     2645.46     2632.97     51.85 o 
  -2   6   4    12069.46    11830.87    166.74 o 
  -1   6   4     3031.53     3139.00     60.77 o 
   0   6   4    17639.77    17363.56    230.54 o 
   1   6   4     1620.95     1626.99     43.94 o 
   2   6   4    10516.95    10465.31    161.05 o 
   3   6   4     4477.00     4438.26     81.86 o 
   4   6   4     5149.24     5063.08    106.60 o 
   5   6   4     3077.79     3059.40     85.73 o 
   6   6   4      174.30      167.24     25.79 o 
   7   6   4     2480.46     2604.67     69.15 o 
   8   6   4     1531.52     1575.27     53.20 o 
   9   6   4      430.28      439.05     32.65 o 
  10   6   4     3531.66     3494.73    118.53 o 
  11   6   4       40.47       13.00     21.74 o 
  12   6   4     1652.63     1699.32     62.72 o 
 -13   7   4      384.77      314.58     57.40 o 
 -12   7   4     2152.79     2258.94     84.17 o 
 -11   7   4      143.18      188.68     34.19 o 
 -10   7   4      711.09      705.68     50.42 o 
  -9   7   4     1167.40     1063.09     49.60 o 
  -8   7   4      605.52      619.35     34.01 o 
  -7   7   4      360.23      374.84     28.02 o 
  -6   7   4     1570.37     1515.54     46.03 o 
  -5   7   4     1332.00     1228.40     40.99 o 
  -4   7   4      219.42      216.27     42.51 o 
  -3   7   4     6114.03     6009.00    110.74 o 
  -2   7   4     4159.04     3993.52     82.33 o 
  -1   7   4     4505.73     4451.96     87.90 o 
   0   7   4     3475.49     3316.36     71.49 o 
   1   7   4     2378.74     2525.95     59.78 o 
   2   7   4        8.94       -0.80     13.04 o 
   3   7   4     4755.91     4747.87     90.28 o 
   4   7   4      730.06      741.20     34.78 o 
   5   7   4     1178.37     1258.25     56.50 o 
   6   7   4     2715.00     2671.22    127.91 o 
   7   7   4      614.70      616.03     43.45 o 
   8   7   4      160.39      183.25     30.89 o 
   9   7   4     2028.76     1913.78     64.26 o 
  10   7   4      202.55      165.35     28.96 o 
  11   7   4     1173.61     1314.71     58.22 o 
  12   7   4        7.99       17.03     24.20 o 
 -11   8   4       57.01       52.69     37.22 o 
 -10   8   4       18.86       87.36     39.44 o 
  -9   8   4       77.03       58.59     24.99 o 
  -8   8   4     1580.44     1541.23     61.91 o 
  -7   8   4     2330.16     2453.21     90.52 o 
  -6   8   4      294.95      289.25     32.05 o 
  -5   8   4      828.66      726.20     47.47 o 
  -4   8   4      835.87      869.18     45.07 o 
  -3   8   4        3.22      -15.42     16.29 o 
  -2   8   4     1447.05     1453.46     60.27 o 
  -1   8   4     1750.64     1710.69     52.44 o 
   0   8   4        1.06       25.12     16.62 o 
   1   8   4      598.36      628.68     33.75 o 
   2   8   4        1.04       -5.64     13.84 o 
   3   8   4       33.30       20.47     15.66 o 
   4   8   4      674.75      671.07     46.93 o 
   5   8   4        1.95      -11.31     20.87 o 
   6   8   4       45.55       33.63     24.63 o 
   7   8   4      219.90      199.50     34.02 o 
   8   8   4     1117.72     1065.40    102.22 o 
   9   8   4       47.32       -1.52     25.20 o 
  10   8   4     1546.76     1547.70     74.73 o 
  11   8   4      370.24      380.22     44.99 o 
 -10   9   4      301.30      248.60     52.00 o 
  -9   9   4       19.19      -29.35     29.35 o 
  -8   9   4       26.31       65.15     37.59 o 
  -7   9   4       17.72       54.47     24.22 o 
  -6   9   4      319.54      299.85     40.54 o 
  -5   9   4      386.02      411.06     47.99 o 
  -4   9   4      155.94      166.36     37.81 o 
  -3   9   4       22.21        9.16     19.60 o 
  -2   9   4        7.25       10.14     20.15 o 
  -1   9   4     1306.43     1316.66     55.15 o 
   0   9   4      357.89      282.89     28.80 o 
   1   9   4     1267.11     1201.61     53.42 o 
   2   9   4       40.10       13.18     17.44 o 
   3   9   4       49.70       55.17     27.26 o 
   4   9   4      123.62       99.03     29.94 o 
   5   9   4       36.52       84.33     30.02 o 
   6   9   4      208.59      239.68     37.28 o 
   7   9   4       46.74       46.94     27.93 o 
   8   9   4      469.34      424.15     46.46 o 
   9   9   4       47.10       35.73     32.38 o 
  -8  10   4     1446.28     1534.37    100.89 o 
  -7  10   4      628.64      652.24     49.02 o 
  -6  10   4      435.62      426.03     41.61 o 
  -5  10   4      844.62      779.38     63.47 o 
  -4  10   4       84.38       84.12     26.32 o 
  -3  10   4     1812.06     1848.93     90.37 o 
  -2  10   4     1047.96     1067.78     55.32 o 
  -1  10   4      515.70      499.01     41.60 o 
   0  10   4      301.95      308.60     34.52 o 
   1  10   4        2.18      -21.23     21.23 o 
   2  10   4      252.01      289.01     49.48 o 
   3  10   4        0.16      -23.24     24.35 o 
   4  10   4      657.43      674.43     87.95 o 
   5  10   4       92.61      149.30     49.19 o 
   6  10   4      436.41      467.82     50.29 o 
   7  10   4       78.95       96.17     49.19 o 
  -6  11   4     1316.35     1399.57     80.12 o 
  -5  11   4      683.86      679.03     57.86 o 
  -4  11   4      567.06      513.69     46.24 o 
  -3  11   4     1690.94     1698.06     93.10 o 
  -2  11   4     1563.26     1510.93     78.80 o 
  -1  11   4      805.01      793.06     51.98 o 
   0  11   4      668.28      783.37     51.91 o 
   1  11   4       26.59       32.13     35.85 o 
   2  11   4       96.64       58.73     36.83 o 
   3  11   4     1564.24     1445.15    166.23 o 
   4  11   4      324.54      258.61     50.45 o 
   5  11   4     1533.40     1482.35     96.85 o 
 -15   1   5      109.81      157.60     43.27 o 
 -14   1   5        1.39       -0.19     21.83 o 
 -13   1   5       22.68       -7.06     20.56 o 
 -12   1   5        0.58       -4.60     22.91 o 
 -11   1   5       31.16       29.80     16.35 o 
 -10   1   5     1588.23     1612.30     44.27 o 
  -9   1   5      488.53      536.11     46.86 o 
  -8   1   5     3142.31     3145.44     61.15 o 
  -7   1   5      398.86      431.26     25.12 o 
  -6   1   5     7006.53     6837.20    125.77 o 
  -5   1   5     1141.53     1090.00     35.92 o 
  -4   1   5    12156.35    12273.38    151.65 o 
  -3   1   5     1065.34     1043.87     30.98 o 
  -2   1   5     2361.71     2385.27     34.13 o 
  -1   1   5     4437.98     4719.73     69.60 o 
   0   1   5     6051.29     6333.42     79.22 o 
   1   1   5     2993.86     3305.84     53.77 o 
   2   1   5     6969.69     7137.71     85.42 o 
   3   1   5       37.39       61.36      5.51 o 
   4   1   5      208.45      189.86      8.42 o 
   5   1   5     7758.33     8050.67     91.75 o 
   6   1   5      469.60      490.24     13.66 o 
   7   1   5     2890.36     2922.89     47.91 o 
   8   1   5     2063.65     2128.97     42.03 o 
   9   1   5      254.31      281.75     16.90 o 
  10   1   5     1000.93      985.79     30.64 o 
  11   1   5       60.81       72.13     15.24 o 
  12   1   5     2196.88     2169.19     56.21 o 
  13   1   5       73.44       64.84     25.44 o 
  14   1   5      809.65      747.13     53.08 o 
 -15   2   5      962.91     1057.89    104.30 o 
 -14   2   5      162.49      132.65     34.69 o 
 -13   2   5      260.77      269.96     33.68 o 
 -12   2   5       68.34       38.17     22.12 o 
 -11   2   5     3198.68     3189.06     77.28 o 
 -10   2   5     1226.82     1204.90     46.74 o 
  -9   2   5     4759.94     4803.95     84.87 o 
  -8   2   5     1131.61     1106.38     41.83 o 
  -7   2   5     6113.61     5969.30    119.01 o 
  -6   2   5     3497.75     3654.75     65.09 o 
  -5   2   5    17657.78    17931.00    233.02 o 
  -4   2   5       68.65       53.07     12.87 o 
  -3   2   5    10017.80     9747.52    199.57 o 
  -2   2   5     2799.21     2971.80     46.38 o 
  -1   2   5     5146.14     5137.22     61.34 o 
   0   2   5      357.45      448.88     14.80 o 
   1   2   5    28094.94    28852.26    328.86 o 
   2   2   5     1181.16     1219.89     27.58 o 
   3   2   5    21839.81    22626.93    482.81 o 
   4   2   5      340.68      383.73     13.19 o 
   5   2   5     2550.45     2573.99     36.21 o 
   6   2   5     4520.28     4468.43     69.29 o 
   7   2   5     3596.83     3547.52     61.56 o 
   8   2   5        0.36        4.33      9.95 o 
   9   2   5     2687.49     2766.96     55.51 o 
  10   2   5      166.95      193.17     17.58 o 
  11   2   5     2099.95     2054.06     53.79 o 
  12   2   5      613.30      619.91     58.01 o 
  13   2   5     2315.77     2197.69     87.56 o 
  14   2   5      117.74      101.20     29.35 o 
 -15   3   5       68.15       40.81     30.00 o 
 -14   3   5     2626.34     2514.42     84.74 o 
 -13   3   5      367.39      352.58     38.08 o 
 -12   3   5     4269.96     4049.32    111.97 o 
 -11   3   5      846.09      823.71     35.60 o 
 -10   3   5     4809.81     4693.53     98.90 o 
  -9   3   5     2051.25     1963.23     49.79 o 
  -8   3   5     2247.31     2201.64     51.01 o 
  -7   3   5        0.60        2.04     13.02 o 
  -6   3   5     4896.76     4901.10     81.93 o 
  -5   3   5      416.84      391.48     21.13 o 
  -4   3   5    17443.14    17122.04    231.09 o 
  -3   3   5       69.79       68.62     11.93 o 
  -2   3   5     9729.42     9500.31    129.32 o 
  -1   3   5      237.55      175.73     11.45 o 
   0   3   5    15665.89    15366.57    196.00 o 
   1   3   5      654.32      649.53     19.34 o 
   2   3   5    22485.05    21697.89    267.30 o 
   3   3   5        9.90       13.91      7.23 o 
   4   3   5    13228.67    13516.03    212.61 o 
   5   3   5       82.66      111.76     12.57 o 
   6   3   5    11131.88    11160.73    161.40 o 
   7   3   5       66.96       55.00     12.62 o 
   8   3   5     6765.67     6816.85    110.67 o 
   9   3   5      217.08      217.53     18.26 o 
  10   3   5      554.93      551.94     26.85 o 
  11   3   5      412.10      398.48     27.31 o 
  12   3   5      964.19      999.22     49.90 o 
  13   3   5     1691.16     1729.10     56.35 o 
  14   3   5     1061.99     1247.72     72.40 o 
 -14   4   5      419.30      408.79     43.25 o 
 -13   4   5     2207.02     2085.43     76.37 o 
 -12   4   5      212.49      228.88     33.02 o 
 -11   4   5     3452.78     3507.51     75.51 o 
 -10   4   5       64.70       77.72     18.25 o 
  -9   4   5     2631.92     2592.94     59.56 o 
  -8   4   5      190.12      198.01     20.58 o 
  -7   4   5     3552.31     3455.10     67.62 o 
  -6   4   5     1045.93      988.31     39.89 o 
  -5   4   5     4451.72     4411.40     76.03 o 
  -4   4   5      166.24      163.61     16.28 o 
  -3   4   5     9771.63     9611.39    155.15 o 
  -2   4   5      600.24      606.03     35.20 o 
  -1   4   5    11157.07    10977.00    148.21 o 
   0   4   5     1312.47     1375.61     29.56 o 
   1   4   5     4603.57     4386.68     63.45 o 
   2   4   5      102.64       88.39      9.95 o 
   3   4   5     7455.84     7544.59    104.26 o 
   4   4   5        0.06       13.31      7.46 o 
   5   4   5     6197.40     6259.88    143.81 o 
   6   4   5      846.00      855.88     28.16 o 
   7   4   5     6243.13     6251.92    114.61 o 
   8   4   5       96.82      105.16     17.72 o 
   9   4   5     3289.52     3303.26     74.80 o 
  10   4   5     1135.69     1117.28     38.80 o 
  11   4   5     1191.98     1252.42     46.27 o 
  12   4   5      644.82      689.70     37.97 o 
  13   4   5      211.76      290.39     30.57 o 
 -14   5   5      214.51      168.86     35.10 o 
 -13   5   5       66.50       18.28     26.55 o 
 -12   5   5     1177.12     1199.20     60.94 o 
 -11   5   5       43.89       38.60     17.48 o 
 -10   5   5      243.63      254.26     24.69 o 
  -9   5   5     1135.96     1121.00     41.19 o 
  -8   5   5     1176.05     1228.17     41.34 o 
  -7   5   5      304.16      354.65     24.91 o 
  -6   5   5     2750.67     2740.23     74.39 o 
  -5   5   5     2186.52     2180.23     54.72 o 
  -4   5   5     2861.56     2793.81     56.89 o 
  -3   5   5       24.44       14.95     11.58 o 
  -2   5   5     5099.22     4761.17     78.70 o 
  -1   5   5      139.15      149.26     15.52 o 
   0   5   5      742.15      679.18     26.85 o 
   1   5   5        0.63       -6.35      8.24 o 
   2   5   5       41.09       53.26     10.34 o 
   3   5   5      862.92      920.33     31.90 o 
   4   5   5      315.97      356.87     17.45 o 
   5   5   5       84.99       61.09     19.06 o 
   6   5   5      977.44      967.04     42.91 o 
   7   5   5      248.70      285.07     23.94 o 
   8   5   5     2427.55     2386.85     62.43 o 
   9   5   5     2113.57     2001.76     58.14 o 
  10   5   5     2756.22     2765.38     76.22 o 
  11   5   5        0.19        9.58     19.50 o 
  12   5   5      189.88      182.51     27.63 o 
  13   5   5       81.76      106.66     25.93 o 
 -13   6   5       13.91       12.61     37.37 o 
 -12   6   5       84.14       51.73     28.18 o 
 -11   6   5       75.86       92.53     30.64 o 
 -10   6   5     1066.89      996.39     47.78 o 
  -9   6   5        0.15       12.49     16.61 o 
  -8   6   5       10.88       17.90     16.20 o 
  -7   6   5      473.33      519.23     30.02 o 
  -6   6   5     2736.91     2636.27     60.15 o 
  -5   6   5      436.21      417.93     24.17 o 
  -4   6   5       40.34       38.82     13.85 o 
  -3   6   5      179.22      183.77     17.44 o 
  -2   6   5      295.37      335.33     22.23 o 
  -1   6   5      106.61       96.65     16.46 o 
   0   6   5     1931.56     1959.74     49.55 o 
   1   6   5      894.62      875.45     32.76 o 
   2   6   5      192.68      258.49     23.08 o 
   3   6   5       96.08      102.23     15.68 o 
   4   6   5     2399.89     2244.30    104.32 o 
   5   6   5       10.40       -2.35     18.13 o 
   6   6   5      449.45      392.80     33.10 o 
   7   6   5       37.74       77.54     21.87 o 
   8   6   5      146.15      147.60     26.70 o 
   9   6   5        2.81       34.61     19.45 o 
  10   6   5      113.85      124.29     24.14 o 
  11   6   5      135.90      154.06     26.53 o 
  12   6   5      231.65      258.13     33.02 o 
 -12   7   5      124.29       97.71     40.69 o 
 -11   7   5       84.34      116.44     39.91 o 
 -10   7   5      896.49     1005.61     53.17 o 
  -9   7   5       33.67       36.65     22.70 o 
  -8   7   5      908.36      889.71     76.96 o 
  -7   7   5      311.23      340.92     33.53 o 
  -6   7   5      775.90      777.74     43.21 o 
  -5   7   5       32.33       36.53     19.90 o 
  -4   7   5     6670.18     6681.54    122.39 o 
  -3   7   5      418.79      455.30     44.45 o 
  -2   7   5     6130.89     5973.06    129.05 o 
  -1   7   5      178.15      185.71     21.13 o 
   0   7   5     1992.03     1800.98     50.15 o 
   1   7   5        2.68       -1.54     13.20 o 
   2   7   5       33.13       43.94     15.06 o 
   3   7   5      487.48      478.50     27.66 o 
   4   7   5       12.00        6.54     20.55 o 
   5   7   5      168.37      180.74     28.74 o 
   6   7   5     1690.94     1816.92     67.98 o 
   7   7   5      559.47      445.88     39.29 o 
   8   7   5     2802.16     2703.37     92.15 o 
   9   7   5      209.59      219.92     55.69 o 
  10   7   5      777.95      736.77     50.41 o 
  11   7   5      211.54      276.87     37.95 o 
 -11   8   5      528.52      462.10     65.36 o 
 -10   8   5        6.23       -8.16     32.50 o 
  -9   8   5     1570.21     1698.54     81.60 o 
  -8   8   5       77.12       81.07     25.41 o 
  -7   8   5     2984.52     3002.98     87.09 o 
  -6   8   5      136.39      160.54     27.89 o 
  -5   8   5     3042.34     2882.65     84.11 o 
  -4   8   5      737.55      638.43     40.68 o 
  -3   8   5     6684.39     6516.56    135.77 o 
  -2   8   5       91.57       90.68     20.46 o 
  -1   8   5     7983.65     7548.90    183.99 o 
   0   8   5      260.88      284.20     26.21 o 
   1   8   5     1489.01     1502.88     48.51 o 
   2   8   5        7.81       12.84     15.45 o 
   3   8   5      915.44      934.10     53.64 o 
   4   8   5      165.76      155.24     29.81 o 
   5   8   5     2850.50     2801.79     92.55 o 
   6   8   5      340.27      336.30     38.85 o 
   7   8   5     1516.24     1605.77     87.83 o 
   8   8   5      566.33      666.13     49.68 o 
   9   8   5     2868.30     2864.60    136.71 o 
  10   8   5      374.05      375.26     44.02 o 
 -10   9   5      712.34      681.93     76.15 o 
  -9   9   5       54.72       30.46     25.29 o 
  -8   9   5     2019.33     2009.67     73.87 o 
  -7   9   5       96.40      106.87     28.10 o 
  -6   9   5     1059.16     1215.22    111.90 o 
  -5   9   5      169.11      135.57     45.18 o 
  -4   9   5     2402.02     2547.84     83.96 o 
  -3   9   5      580.00      521.07     39.82 o 
  -2   9   5     5480.12     5494.38    124.57 o 
  -1   9   5       73.90       74.12     20.97 o 
   0   9   5     4593.84     4641.24     99.46 o 
   1   9   5       36.71       12.00     17.68 o 
   2   9   5     2106.38     2121.46     95.68 o 
   3   9   5      587.65      574.44     48.32 o 
   4   9   5     5813.77     5697.67    159.35 o 
   5   9   5        0.24        2.72     24.98 o 
   6   9   5     2665.42     2597.07     96.13 o 
   7   9   5       32.95       17.68     26.95 o 
   8   9   5      825.19      842.38     57.88 o 
   9   9   5      265.13      191.59     57.16 o 
  -8  10   5       43.50       66.20     30.44 o 
  -7  10   5     2850.63     2992.93    104.89 o 
  -6  10   5      224.75      273.44     35.87 o 
  -5  10   5      326.45      324.64     38.33 o 
  -4  10   5       73.94       48.42     25.21 o 
  -3  10   5      192.74      213.47     31.81 o 
  -2  10   5      242.23      220.91     38.18 o 
  -1  10   5     2323.25     2347.01     77.14 o 
   0  10   5        7.58       11.14     21.52 o 
   1  10   5     2182.99     2428.14    113.38 o 
   2  10   5       25.68       43.05     29.26 o 
   3  10   5     3764.80     3813.64    178.56 o 
   4  10   5       75.82       26.57     27.18 o 
   5  10   5     2757.21     3080.62    108.86 o 
   6  10   5        6.71       52.40     30.93 o 
   7  10   5       65.59       89.69     35.34 o 
  -6  11   5      627.54      649.08     60.44 o 
  -5  11   5        8.78       40.71     26.93 o 
  -4  11   5      401.96      369.29     42.44 o 
  -3  11   5       96.59       90.69     30.03 o 
  -2  11   5       72.40      122.16     30.67 o 
  -1  11   5      595.68      582.36     46.54 o 
   0  11   5      188.19      191.84     46.28 o 
   1  11   5      388.59      398.18     58.31 o 
   2  11   5      125.14      101.08     40.60 o 
   3  11   5      121.07       51.55     36.54 o 
   4  11   5      160.76      208.41     73.28 o 
 -15   0   6      236.06      171.13     47.12 o 
 -14   0   6     1241.58     1252.78     86.52 o 
 -13   0   6        8.91       -2.81     31.32 o 
 -12   0   6     3466.97     3480.47    105.04 o 
 -11   0   6     2227.03     2202.48     77.95 o 
 -10   0   6    11901.02    11784.65    347.40 o 
  -9   0   6      230.21      308.64     32.59 o 
  -8   0   6     9213.48     8746.74    185.81 o 
  -7   0   6      644.67      676.49     38.69 o 
  -6   0   6      541.81      516.15     45.94 o 
  -5   0   6     3598.37     3270.33     82.59 o 
  -4   0   6     5012.29     4921.37    131.08 o 
  -3   0   6      672.56      622.14     44.99 o 
  -2   0   6     3046.91     2776.75     77.84 o 
  -1   0   6     1273.51     1081.65     44.29 o 
   0   0   6    19576.67    20195.75    312.69 o 
   1   0   6    48691.70    49681.69    874.12 o 
   2   0   6    26816.06    26996.66    410.13 o 
   3   0   6    12939.11    13369.85    489.75 o 
   4   0   6    12080.37    12790.73    474.94 o 
   5   0   6     3695.00     3607.51    180.27 o 
   6   0   6      436.06      371.78     62.81 o 
   7   0   6      523.56      485.10     18.93 o 
   8   0   6     5245.90     5212.80    109.21 o 
   9   0   6      434.88      494.39     39.13 o 
  10   0   6     1077.22     1169.13    101.37 o 
  11   0   6     1914.61     1861.97     93.97 o 
  12   0   6      133.60       82.73     32.68 o 
  13   0   6     3926.37     3692.29    162.91 o 
  14   0   6      371.70      415.70     56.18 o 
 -15   1   6      870.12     1004.56     63.54 o 
 -14   1   6       17.31       -3.64     24.75 o 
 -13   1   6     1306.74     1157.96     56.88 o 
 -12   1   6      946.36      872.54     37.62 o 
 -11   1   6     3057.57     3163.25    101.07 o 
 -10   1   6      807.58      856.77     37.90 o 
  -9   1   6     8409.24     8625.00    182.93 o 
  -8   1   6      363.93      323.53     22.35 o 
  -7   1   6     2629.65     2673.62     54.87 o 
  -6   1   6     2255.03     2204.31     41.98 o 
  -5   1   6     3693.12     3769.76     59.65 o 
  -4   1   6     2467.94     2501.45     43.72 o 
  -3   1   6     7019.79     6961.74    107.38 o 
  -2   1   6      316.40      330.94     14.02 o 
  -1   1   6     4351.60     4083.33     57.38 o 
   0   1   6     8736.89     8863.72    108.56 o 
   1   1   6    12441.39    12892.62    183.13 o 
   2   1   6    12197.30    12611.32    147.60 o 
   3   1   6     9528.63     9918.49    125.69 o 
   4   1   6     2721.41     2660.94     33.45 o 
   5   1   6     1167.54     1158.58     33.52 o 
   6   1   6     3655.69     3758.13     50.60 o 
   7   1   6     1738.65     1705.32     31.28 o 
   8   1   6     1201.30     1257.99     28.02 o 
   9   1   6     3464.53     3490.89     62.09 o 
  10   1   6      830.44      856.49     34.36 o 
  11   1   6      259.73      269.69     26.55 o 
  12   1   6     1812.18     1805.71     87.58 o 
  13   1   6      273.05      337.34    126.40 o 
  14   1   6     1427.40     1346.66     66.76 o 
 -15   2   6        4.96       17.60     26.17 o 
 -14   2   6      181.96      140.99     35.57 o 
 -13   2   6        3.90      -19.56     25.29 o 
 -12   2   6      291.49      288.87     25.97 o 
 -11   2   6      642.88      633.63     32.56 o 
 -10   2   6      214.30      254.10     23.15 o 
  -9   2   6      466.08      501.69     27.71 o 
  -8   2   6     1283.27     1298.01     66.19 o 
  -7   2   6       85.00       93.29     15.45 o 
  -6   2   6     3098.79     3091.71     85.03 o 
  -5   2   6     1011.68      986.30     43.22 o 
  -4   2   6     5527.60     5496.13     85.03 o 
  -3   2   6     9817.44    10277.68    145.50 o 
  -2   2   6     2003.01     1841.51     30.57 o 
  -1   2   6      398.96      425.94     16.32 o 
   0   2   6     4709.31     4897.54     66.52 o 
   1   2   6       11.50       10.41      7.39 o 
   2   2   6      222.67      193.10     12.83 o 
   3   2   6       49.73       46.56     10.40 o 
   4   2   6      669.56      706.10     22.31 o 
   5   2   6     1259.52     1304.85     25.70 o 
   6   2   6      158.10      160.08     10.24 o 
   7   2   6     1376.91     1340.02     27.85 o 
   8   2   6      626.19      629.42     22.32 o 
   9   2   6     3429.91     3517.53     70.33 o 
  10   2   6      228.02      257.72     18.84 o 
  11   2   6      750.13      768.60     40.78 o 
  12   2   6      569.94      582.23     50.30 o 
  13   2   6       42.04       46.33     23.83 o 
  14   2   6      318.08      289.00     38.95 o 
 -15   3   6       74.85      132.10     39.13 o 
 -14   3   6      214.09      193.32     33.96 o 
 -13   3   6      443.05      434.44     41.22 o 
 -12   3   6       37.43       16.36     24.00 o 
 -11   3   6       70.58       80.47     18.77 o 
 -10   3   6      321.08      331.37     25.95 o 
  -9   3   6     1421.52     1418.79     51.06 o 
  -8   3   6        4.26       -4.28     13.09 o 
  -7   3   6      601.78      583.81     31.26 o 
  -6   3   6      819.02      747.34     37.83 o 
  -5   3   6     2178.58     2357.01     54.49 o 
  -4   3   6       17.49       15.96     11.21 o 
  -3   3   6     1038.83     1100.16     29.81 o 
  -2   3   6     2571.44     2602.79     47.97 o 
  -1   3   6     1906.70     2172.46     35.83 o 
   0   3   6       72.26      118.40     11.30 o 
   1   3   6     1795.32     1885.52     35.04 o 
   2   3   6      861.14      825.16     19.91 o 
   3   3   6        6.10        0.86     10.71 o 
   4   3   6        0.26       -2.13      9.38 o 
   5   3   6     1934.48     1848.72     42.36 o 
   6   3   6        1.55       -8.50      8.50 o 
   7   3   6       77.20       60.64     11.27 o 
   8   3   6       41.20       44.74     17.50 o 
   9   3   6       95.85      102.30     15.05 o 
  10   3   6       74.66      100.44     16.57 o 
  11   3   6       48.90       62.59     17.44 o 
  12   3   6      603.65      566.84     45.67 o 
  13   3   6       87.97       77.08     27.54 o 
 -14   4   6       17.54       40.21     27.62 o 
 -13   4   6        2.74       -6.34     23.69 o 
 -12   4   6       12.24       -0.69     23.40 o 
 -11   4   6     1169.71     1164.07     46.20 o 
 -10   4   6     1131.54     1137.33     42.35 o 
  -9   4   6      473.79      426.59     27.96 o 
  -8   4   6     2338.41     2448.40     57.52 o 
  -7   4   6     3534.31     3656.18     71.77 o 
  -6   4   6     1058.19     1181.83     37.42 o 
  -5   4   6     5364.58     5468.64     90.35 o 
  -4   4   6     5846.05     6000.58    123.56 o 
  -3   4   6     1221.98     1399.48     44.87 o 
  -2   4   6     7366.46     7573.68    110.25 o 
  -1   4   6        9.05       14.82      9.86 o 
   0   4   6     1744.58     1761.23     37.34 o 
   1   4   6     2939.12     3047.23     52.33 o 
   2   4   6     3370.77     3432.01     52.25 o 
   3   4   6      441.04      466.18     15.89 o 
   4   4   6        1.73       17.38     12.14 o 
   5   4   6       79.74       75.07     14.21 o 
   6   4   6     1442.38     1422.66     52.34 o 
   7   4   6     5411.58     5101.18     97.19 o 
   8   4   6      593.65      692.00     43.42 o 
   9   4   6     1105.03     1122.69     36.63 o 
  10   4   6     2207.54     2124.08     53.62 o 
  11   4   6      850.41      930.31     40.07 o 
  12   4   6      472.67      456.92     46.51 o 
  13   4   6     1089.52     1200.90     84.77 o 
 -14   5   6       11.82       -5.69     33.22 o 
 -13   5   6      341.34      297.09     52.21 o 
 -12   5   6      478.46      395.18     42.30 o 
 -11   5   6      867.79      877.05     41.05 o 
 -10   5   6      959.10     1106.25     43.37 o 
  -9   5   6     3500.90     3509.01     75.35 o 
  -8   5   6      172.87      198.99     22.48 o 
  -7   5   6     2614.85     2730.61     61.51 o 
  -6   5   6     2110.11     2099.04     56.16 o 
  -5   5   6     5261.59     5117.96     97.19 o 
  -4   5   6     6578.57     6543.85    104.52 o 
  -3   5   6    12777.45    12571.50    185.28 o 
  -2   5   6     3723.85     3565.68     64.58 o 
  -1   5   6     5563.03     5507.10     95.18 o 
   0   5   6      772.53      827.12     30.18 o 
   1   5   6     3094.15     3006.73     60.10 o 
   2   5   6      215.62      196.10     14.27 o 
   3   5   6     1400.79     1455.11     36.60 o 
   4   5   6      195.43      231.46     24.65 o 
   5   5   6      659.89      659.64     44.14 o 
   6   5   6     4120.39     4093.07     99.53 o 
   7   5   6     1509.34     1364.33     69.27 o 
   8   5   6     5407.42     5196.32    105.19 o 
   9   5   6     1121.55     1149.05     52.78 o 
  10   5   6     1660.88     1724.06     58.79 o 
  11   5   6      701.36      769.45     45.92 o 
  12   5   6     1012.64     1068.24     47.86 o 
 -13   6   6      451.16      543.40     67.70 o 
 -12   6   6     2143.94     1969.77    169.80 o 
 -11   6   6      795.13      850.84     49.80 o 
 -10   6   6      633.55      704.24     45.25 o 
  -9   6   6       97.58      107.04     25.31 o 
  -8   6   6     4270.51     4230.34    103.51 o 
  -7   6   6      247.83      267.02     30.02 o 
  -6   6   6     7600.61     7552.21    149.60 o 
  -5   6   6      317.75      398.28     44.58 o 
  -4   6   6     4209.20     4190.58     86.03 o 
  -3   6   6     2699.73     2784.51     64.82 o 
  -2   6   6     1541.48     1546.35     45.58 o 
  -1   6   6     6709.58     6751.23    116.07 o 
   0   6   6      884.70      901.96     46.28 o 
   1   6   6     5356.57     5448.21     96.91 o 
   2   6   6     2029.21     2119.54     66.01 o 
   3   6   6     1491.29     1514.17     56.87 o 
   4   6   6    11688.72    11697.75    233.77 o 
   5   6   6     2596.45     2613.90     78.37 o 
   6   6   6     5233.61     4978.53    120.54 o 
   7   6   6     1622.44     1590.10     89.12 o 
   8   6   6      656.49      644.16     41.49 o 
   9   6   6     1503.91     1456.22     59.44 o 
  10   6   6      195.70      214.21     36.41 o 
  11   6   6      900.90      811.00     67.08 o 
  12   6   6      213.90      217.59     30.54 o 
 -12   7   6       85.03       47.23     38.46 o 
 -11   7   6     1500.69     1648.60    103.06 o 
 -10   7   6       11.07       40.55     22.80 o 
  -9   7   6      258.11      337.58     36.15 o 
  -8   7   6      466.78      484.48     40.26 o 
  -7   7   6     1771.92     1821.44     64.52 o 
  -6   7   6       44.63       40.36     21.28 o 
  -5   7   6     2821.48     2814.19     78.38 o 
  -4   7   6     1171.94     1254.30     46.70 o 
  -3   7   6     1318.34     1217.99     44.59 o 
  -2   7   6     4547.33     4589.25     92.17 o 
  -1   7   6     2842.63     2791.19     66.03 o 
   0   7   6      456.65      515.38     29.83 o 
   1   7   6     2413.68     2419.30     67.53 o 
   2   7   6     1026.36     1031.35     49.87 o 
   3   7   6     1196.40     1207.76     56.05 o 
   4   7   6     3451.24     3573.44    101.37 o 
   5   7   6     3470.40     3337.66     97.03 o 
   6   7   6     1097.12     1032.49     53.07 o 
   7   7   6     1427.08     1320.30     59.43 o 
   8   7   6     1073.89     1107.74     55.98 o 
   9   7   6      128.12      153.79     30.86 o 
  10   7   6     1042.54     1024.79     56.89 o 
  11   7   6      298.85      368.48     40.61 o 
 -11   8   6        3.54       36.92     62.81 o 
 -10   8   6       16.49        8.37     23.46 o 
  -9   8   6      805.81      884.54     52.95 o 
  -8   8   6      363.42      410.37     40.36 o 
  -7   8   6     1183.95     1275.68     66.05 o 
  -6   8   6     1322.75     1327.97     58.48 o 
  -5   8   6        5.32       -8.53     19.06 o 
  -4   8   6      257.88      256.61     35.46 o 
  -3   8   6      256.58      300.99     43.53 o 
  -2   8   6      877.31      864.28     40.37 o 
  -1   8   6        1.54       16.62     16.37 o 
   0   8   6     2785.97     2767.13     68.79 o 
   1   8   6       75.40       57.00     22.76 o 
   2   8   6        1.16       -4.87     21.13 o 
   3   8   6      923.65      962.88     74.09 o 
   4   8   6       35.53       58.28     25.44 o 
   5   8   6     1727.48     1634.32     69.28 o 
   6   8   6       20.84       72.83     25.97 o 
   7   8   6        2.46        7.18     24.44 o 
   8   8   6       27.51       21.87     25.45 o 
   9   8   6      645.11      676.16     50.69 o 
  10   8   6      296.81      300.62     41.50 o 
 -10   9   6       16.54       46.27     46.98 o 
  -9   9   6      117.79      130.07     31.58 o 
  -8   9   6      313.30      399.80     51.67 o 
  -7   9   6      125.23       78.66     28.11 o 
  -6   9   6       81.25      101.76     27.23 o 
  -5   9   6        0.10       33.70     24.31 o 
  -4   9   6       10.67      -10.31     21.07 o 
  -3   9   6       24.53       26.14     22.29 o 
  -2   9   6      161.09      150.85     43.36 o 
  -1   9   6      239.09      270.93     29.29 o 
   0   9   6      870.06      891.62     42.93 o 
   1   9   6      165.60      226.05     37.33 o 
   2   9   6       24.40       19.48     25.98 o 
   3   9   6      705.39      694.23     52.62 o 
   4   9   6      168.25      166.45     38.03 o 
   5   9   6     1013.04      928.23     68.80 o 
   6   9   6       48.58       49.20     29.07 o 
   7   9   6       40.89       30.94     27.88 o 
   8   9   6       25.55        8.86     27.07 o 
  -8  10   6      457.75      459.06     46.06 o 
  -7  10   6      211.48      259.77     51.79 o 
  -6  10   6      784.34      792.73     53.16 o 
  -5  10   6      210.86      216.68     34.03 o 
  -4  10   6      431.34      451.94     62.21 o 
  -3  10   6      354.95      365.96     38.89 o 
  -2  10   6     1855.20     1801.41     69.46 o 
  -1  10   6      555.67      612.92     44.85 o 
   0  10   6      976.82      815.24     95.75 o 
   1  10   6        0.31       25.80     33.16 o 
   2  10   6      179.87      160.90     36.21 o 
   3  10   6       17.76        9.61     29.00 o 
   4  10   6      326.50      368.38     46.67 o 
   5  10   6      309.12      379.39     46.61 o 
   6  10   6      305.74      217.23     40.17 o 
  -5  11   6      690.28      639.64     51.70 o 
  -4  11   6       93.47       43.34     28.22 o 
  -3  11   6     1031.07     1041.51     59.68 o 
  -2  11   6      653.97      691.24     51.68 o 
  -1  11   6     2477.10     2456.23    119.83 o 
   0  11   6      181.93      175.00     47.60 o 
   1  11   6      958.07      985.13     81.25 o 
   2  11   6      304.04      343.05     65.62 o 
   3  11   6      184.88      242.34     51.26 o 
 -15   1   7       23.21       44.30     35.86 o 
 -14   1   7      777.95      792.74     62.95 o 
 -13   1   7        3.46       12.39     22.76 o 
 -12   1   7       74.33       69.19     19.28 o 
 -11   1   7     2025.41     2013.75     65.93 o 
 -10   1   7       17.01       33.52     16.71 o 
  -9   1   7     3129.55     3168.96     72.89 o 
  -8   1   7       22.51       -2.33     13.78 o 
  -7   1   7      892.20      850.07     29.69 o 
  -6   1   7     1219.58     1243.67     47.60 o 
  -5   1   7     3554.76     3508.19     62.72 o 
  -4   1   7     1726.17     1668.20     44.34 o 
  -3   1   7     6415.68     6622.69     94.56 o 
  -2   1   7    12655.34    13259.13    143.57 o 
  -1   1   7     1845.29     1900.47     34.00 o 
   0   1   7     1806.66     1990.71     33.18 o 
   1   1   7     3274.95     3258.82     57.06 o 
   2   1   7       13.14       16.52      8.34 o 
   3   1   7      473.44      469.13     15.77 o 
   4   1   7      180.40      222.43      9.64 o 
   5   1   7       34.14       47.82      6.31 o 
   6   1   7      496.53      442.53     13.50 o 
   7   1   7     3054.47     3040.22     43.46 o 
   8   1   7       19.69        8.80     18.50 o 
   9   1   7     4652.39     4721.39    106.52 o 
  10   1   7       16.85       17.95     15.43 o 
  11   1   7     1417.39     1437.61     51.77 o 
  12   1   7      165.02      163.20     28.60 o 
  13   1   7      706.23      747.44     45.86 o 
 -15   2   7      947.38      925.18     78.96 o 
 -14   2   7      181.65      211.21     44.06 o 
 -13   2   7     1268.13     1239.62     71.12 o 
 -12   2   7      888.82      990.66     48.11 o 
 -11   2   7      309.06      258.43     25.41 o 
 -10   2   7     8291.99     8142.35    131.76 o 
  -9   2   7      351.31      374.21     26.17 o 
  -8   2   7     3347.16     3462.55     69.18 o 
  -7   2   7      600.98      698.23     29.77 o 
  -6   2   7     5392.46     5538.81    108.12 o 
  -5   2   7      294.46      301.79     19.74 o 
  -4   2   7     6400.81     6224.67     88.40 o 
  -3   2   7     9055.00     8916.12    116.74 o 
  -2   2   7     2244.43     1984.94     32.82 o 
  -1   2   7     1457.12     1497.35     30.36 o 
   0   2   7    10220.23    10388.44    140.23 o 
   1   2   7      330.08      364.54     15.02 o 
   2   2   7    22245.59    22337.97    310.97 o 
   3   2   7       64.56       70.30     10.00 o 
   4   2   7     1551.55     1598.41     43.47 o 
   5   2   7      239.01      262.59     14.98 o 
   6   2   7     3026.31     3086.13     46.66 o 
   7   2   7        6.86       12.65      7.69 o 
   8   2   7     7115.38     7144.89    110.65 o 
   9   2   7      718.93      737.99     35.38 o 
  10   2   7     2948.65     2916.86     80.09 o 
  11   2   7      199.35      218.56     25.37 o 
  12   2   7     1899.13     1972.01     74.93 o 
  13   2   7      436.65      459.55     40.06 o 
 -14   3   7      892.80      709.35     99.07 o 
 -13   3   7     1381.77     1307.60     86.30 o 
 -12   3   7      683.59      750.45     38.03 o 
 -11   3   7     4252.48     4191.07     85.72 o 
 -10   3   7     1365.81     1471.31     62.65 o 
  -9   3   7     3417.03     3481.34     78.90 o 
  -8   3   7     5045.27     4884.57     90.40 o 
  -7   3   7     2391.26     2380.40     54.71 o 
  -6   3   7     1054.09     1018.04     34.32 o 
  -5   3   7     5190.13     5088.94     85.03 o 
  -4   3   7     1274.83     1335.78     35.63 o 
  -3   3   7     8262.76     8266.84    119.00 o 
  -2   3   7      340.85      383.26     30.19 o 
  -1   3   7     5233.81     5152.91     81.45 o 
   0   3   7      555.63      578.97     19.97 o 
   1   3   7    17181.65    17862.68    225.33 o 
   2   3   7        3.74        3.02      9.64 o 
   3   3   7    19243.20    19730.28    304.36 o 
   4   3   7      952.82     1004.03     34.26 o 
   5   3   7     7035.16     7119.29    120.54 o 
   6   3   7      688.57      704.16     25.15 o 
   7   3   7     5702.86     5605.41     89.23 o 
   8   3   7      670.59      668.42     25.23 o 
   9   3   7     2616.35     2594.34     54.55 o 
  10   3   7       73.16       82.22     21.12 o 
  11   3   7      820.39      850.86     44.29 o 
  12   3   7      151.37      185.43     31.05 o 
  13   3   7     1666.41     1717.58     75.83 o 
 -14   4   7      984.00     1033.76     83.66 o 
 -13   4   7      158.98      190.23     46.39 o 
 -12   4   7      785.07      815.66     47.82 o 
 -11   4   7      490.45      503.74     38.90 o 
 -10   4   7     1549.27     1410.77     57.82 o 
  -9   4   7      428.43      485.05     30.33 o 
  -8   4   7     1027.53     1003.63     38.56 o 
  -7   4   7     4902.99     5158.10     92.08 o 
  -6   4   7     6194.28     6372.42    104.73 o 
  -5   4   7     1361.94     1399.43     52.72 o 
  -4   4   7     6241.50     6308.52    109.75 o 
  -3   4   7       16.22       16.58     12.75 o 
  -2   4   7     6007.49     5904.10    138.78 o 
  -1   4   7      254.61      296.45     17.70 o 
   0   4   7     3108.93     3079.91     54.56 o 
   1   4   7      758.43      767.26     39.85 o 
   2   4   7     9309.88     9527.92    128.88 o 
   3   4   7      482.84      423.83     26.96 o 
   4   4   7     9491.61     9542.46    144.97 o 
   5   4   7      968.61      947.29     33.01 o 
   6   4   7     5063.12     5124.13     97.04 o 
   7   4   7        0.64        5.09     15.41 o 
   8   4   7      787.64      830.94     32.87 o 
   9   4   7       60.89       50.77     15.44 o 
  10   4   7      939.47      940.55     35.53 o 
  11   4   7        2.09      -19.14     19.14 o 
  12   4   7     1260.14     1207.52     66.13 o 
 -13   5   7      658.63      717.64     74.93 o 
 -12   5   7      408.84      332.39     54.24 o 
 -11   5   7        2.06       19.15     25.14 o 
 -10   5   7        0.21       25.04     22.09 o 
  -9   5   7       43.80       46.40     22.76 o 
  -8   5   7       21.41       19.00     19.58 o 
  -7   5   7     2903.33     2892.92     91.15 o 
  -6   5   7      914.70      985.00     45.47 o 
  -5   5   7     3373.58     3545.71     85.63 o 
  -4   5   7       16.66       23.44     16.83 o 
  -3   5   7     4287.66     4315.46     92.96 o 
  -2   5   7      403.90      429.02     27.91 o 
  -1   5   7     2953.36     3039.76     77.25 o 
   0   5   7     3644.29     3531.25     75.78 o 
   1   5   7       39.84       32.71     12.42 o 
   2   5   7     3474.27     3369.41     63.98 o 
   3   5   7      118.43      189.84     29.94 o 
   4   5   7      160.73      160.65     23.89 o 
   5   5   7     1916.51     1928.50     60.93 o 
   6   5   7      389.98      387.04     29.82 o 
   7   5   7      871.03      984.34     54.23 o 
   8   5   7      496.40      530.30     42.54 o 
   9   5   7      613.99      597.83     37.54 o 
  10   5   7        9.31       -5.11     16.17 o 
  11   5   7      627.58      642.24     40.69 o 
  12   5   7      218.38      235.90     44.17 o 
 -13   6   7       10.15      -17.65     57.20 o 
 -12   6   7        4.28       31.50     45.96 o 
 -11   6   7      295.52      269.76     44.70 o 
 -10   6   7       16.53       19.78     22.71 o 
  -9   6   7      517.22      560.81     42.37 o 
  -8   6   7       69.73       25.51     26.83 o 
  -7   6   7       77.44       76.64     23.90 o 
  -6   6   7       15.18       -0.54     18.61 o 
  -5   6   7       51.03       81.93     21.56 o 
  -4   6   7       65.61       69.72     20.25 o 
  -3   6   7      651.84      557.99     39.44 o 
  -2   6   7     1126.22     1184.45     40.54 o 
  -1   6   7       89.67       86.60     16.72 o 
   0   6   7      306.28      333.41     23.65 o 
   1   6   7     2524.53     2593.86     58.70 o 
   2   6   7      804.02      739.61     56.36 o 
   3   6   7      218.13      234.88     38.41 o 
   4   6   7      119.47       63.13     21.47 o 
   5   6   7       50.09       53.07     21.61 o 
   6   6   7       81.78       55.15     21.99 o 
   7   6   7       81.69       60.14     22.71 o 
   8   6   7      422.20      380.99     34.54 o 
   9   6   7      366.74      449.18     37.13 o 
  10   6   7      213.49      158.27     39.47 o 
  11   6   7       10.45        9.91     32.81 o 
 -12   7   7      236.65      307.13     76.60 o 
 -11   7   7      179.29      165.65     31.65 o 
 -10   7   7       12.08       20.25     23.94 o 
  -9   7   7      601.27      651.08     56.15 o 
  -8   7   7      981.55      969.04     52.90 o 
  -7   7   7     1184.21     1241.06     56.42 o 
  -6   7   7       68.10       81.64     24.52 o 
  -5   7   7     4313.21     4149.43    131.28 o 
  -4   7   7      170.57      198.55     24.87 o 
  -3   7   7     4203.75     4016.68     86.54 o 
  -2   7   7     1352.69     1307.51     45.62 o 
  -1   7   7      186.63      197.32     22.23 o 
   0   7   7      570.70      499.96     35.54 o 
   1   7   7       70.75       63.20     17.27 o 
   2   7   7       57.83       55.26     22.68 o 
   3   7   7      294.01      320.63     35.02 o 
   4   7   7      109.96       50.78     24.20 o 
   5   7   7     1371.96     1353.00     97.70 o 
   6   7   7      442.39      472.42     39.85 o 
   7   7   7     1823.69     1774.03     69.02 o 
   8   7   7      359.36      300.60     35.57 o 
   9   7   7      922.62      937.30     53.63 o 
  10   7   7        0.06      -22.78     22.78 o 
 -11   8   7       15.57      -29.09     34.78 o 
 -10   8   7      269.79      276.53     55.43 o 
  -9   8   7       80.88       89.79     28.36 o 
  -8   8   7     2460.36     2559.28     84.12 o 
  -7   8   7      782.77      823.76     51.16 o 
  -6   8   7     5809.62     5943.21    135.20 o 
  -5   8   7      786.94      863.04     48.72 o 
  -4   8   7     3350.35     3451.43     92.41 o 
  -3   8   7      165.65      167.65     30.22 o 
  -2   8   7     1548.37     1547.48     53.89 o 
  -1   8   7      810.34      788.28     38.75 o 
   0   8   7     1784.40     1746.31     53.56 o 
   1   8   7      417.21      434.29     41.56 o 
   2   8   7      929.69      908.77     53.66 o 
   3   8   7      238.72      246.79     37.22 o 
   4   8   7     2598.31     2545.08    107.42 o 
   5   8   7       95.85      135.52     29.37 o 
   6   8   7     4587.26     4475.01    143.16 o 
   7   8   7      444.28      446.32     42.56 o 
   8   8   7     1533.65     1678.11     72.22 o 
   9   8   7       68.98       56.07     28.86 o 
  -9   9   7     1062.82     1064.59     62.95 o 
  -8   9   7      319.47      304.12     39.33 o 
  -7   9   7     2408.74     2539.21     85.55 o 
  -6   9   7      675.43      743.13     50.65 o 
  -5   9   7      603.35      642.58     47.18 o 
  -4   9   7      120.81       87.54     26.01 o 
  -3   9   7     1664.76     1772.52     65.50 o 
  -2   9   7       40.32       34.26     21.34 o 
  -1   9   7     3817.96     3920.55     90.81 o 
   0   9   7      600.74      616.42     54.77 o 
   1   9   7     2606.64     2637.05    119.01 o 
   2   9   7       40.45       59.99     38.82 o 
   3   9   7     3241.48     3112.47    104.51 o 
   4   9   7       15.60       -2.08     26.19 o 
   5   9   7     5202.23     5050.68    206.91 o 
   6   9   7      422.30      460.58     47.63 o 
   7   9   7     1325.73     1407.80     72.70 o 
   8   9   7      104.36      117.02     42.32 o 
  -7  10   7      211.29      272.07     39.37 o 
  -6  10   7      871.17      839.16     55.68 o 
  -5  10   7      578.04      528.12     46.09 o 
  -4  10   7       35.33       29.01     26.06 o 
  -3  10   7       21.92       18.77     23.23 o 
  -2  10   7     1418.33     1412.42     88.90 o 
  -1  10   7       43.06       12.92     31.92 o 
   0  10   7     3617.89     3693.01    144.62 o 
   1  10   7        4.90        0.65     27.06 o 
   2  10   7     1725.76     1936.28    119.35 o 
   3  10   7       72.22      115.95     33.10 o 
   4  10   7     1807.30     1924.91    114.57 o 
   5  10   7      326.70      379.25     46.72 o 
  -4  11   7      167.90      212.70     36.25 o 
  -3  11   7      964.41      905.04     56.65 o 
  -2  11   7      179.56      246.44     52.00 o 
  -1  11   7      956.59      863.38    255.86 o 
   0  11   7      462.09      613.87    155.76 o 
   1  11   7      136.89      111.90     43.92 o 
   2  11   7        9.93        4.98     34.89 o 
 -15   0   8     2564.83     2183.20    160.36 o 
 -14   0   8      351.83      237.47     68.43 o 
 -13   0   8     2865.98     2586.95    113.98 o 
 -12   0   8        3.51       -4.22     27.73 o 
 -11   0   8     6271.44     5850.44    150.55 o 
 -10   0   8     1384.80     1315.17     63.23 o 
  -9   0   8     9700.96     9345.26    248.84 o 
  -8   0   8      140.35      139.26     26.74 o 
  -7   0   8      907.60      900.45     44.51 o 
  -6   0   8     1659.40     1626.13     60.81 o 
  -5   0   8     5124.46     5243.30    120.94 o 
  -4   0   8     1342.09     1412.18     65.69 o 
  -3   0   8    13125.11    13201.11    248.07 o 
  -2   0   8     3109.33     3216.19     89.78 o 
  -1   0   8     2543.78     2381.08     54.82 o 
   0   0   8     9571.81     9336.12    156.46 o 
   1   0   8     9968.42    10398.39    203.54 o 
   2   0   8    13138.87    13678.18    258.06 o 
   3   0   8    14719.74    14750.25    232.37 o 
   4   0   8        8.83       20.94      8.31 o 
   5   0   8     7237.47     7250.26    318.16 o 
   6   0   8        7.45      -32.68     34.73 o 
   7   0   8     8362.84     8477.45    369.23 o 
   8   0   8      874.42      785.95     99.07 o 
   9   0   8     6126.81     6069.68    165.75 o 
  10   0   8     1211.07     1155.85     98.31 o 
  11   0   8       47.42       68.05     23.42 o 
  12   0   8     1169.69     1204.72     71.50 o 
  13   0   8      252.56      277.82     41.37 o 
 -15   1   8       20.30      -30.10     30.10 o 
 -14   1   8     2295.37     2168.14    109.60 o 
 -13   1   8      191.20      161.98     33.87 o 
 -12   1   8     2870.45     2669.00     80.44 o 
 -11   1   8      170.63      163.98     23.02 o 
 -10   1   8     3291.45     3309.60     92.85 o 
  -9   1   8       33.23       32.10     16.42 o 
  -8   1   8     1658.20     1694.07     46.41 o 
  -7   1   8        2.73       -0.72     10.73 o 
  -6   1   8     2366.58     2411.98     47.94 o 
  -5   1   8     2040.58     2072.66     58.66 o 
  -4   1   8    12180.36    12598.67    159.83 o 
  -3   1   8      847.07      888.40     24.95 o 
  -2   1   8    14443.92    14544.79    178.86 o 
  -1   1   8      816.94      779.92     21.36 o 
   0   1   8     5330.00     5409.12     72.92 o 
   1   1   8     2843.24     2780.39     52.65 o 
   2   1   8     6304.37     6341.64     98.96 o 
   3   1   8      366.23      407.48     15.42 o 
   4   1   8     3592.30     3592.50     55.60 o 
   5   1   8      265.26      293.07     15.11 o 
   6   1   8     2309.16     2392.36     64.92 o 
   7   1   8     2153.54     2077.92     47.54 o 
   8   1   8     5688.54     5617.56    123.69 o 
   9   1   8      844.34      867.87     31.71 o 
  10   1   8     2656.59     2575.53     68.79 o 
  11   1   8      565.62      571.21     36.65 o 
  12   1   8       49.80       37.73     36.00 o 
  13   1   8      458.45      536.98     38.43 o 
 -14   2   8        1.98       36.24     34.94 o 
 -13   2   8       80.31       34.95    100.10 o 
 -12   2   8       35.35       80.11     28.40 o 
 -11   2   8      225.54      192.86     53.76 o 
 -10   2   8       15.04       32.49     20.70 o 
  -9   2   8      548.78      581.78     31.56 o 
  -8   2   8      411.01      388.43     26.02 o 
  -7   2   8      328.66      330.30     23.58 o 
  -6   2   8      759.49      765.75     30.28 o 
  -5   2   8     3919.54     3791.07     63.57 o 
  -4   2   8     3237.14     3396.53     57.56 o 
  -3   2   8     6445.43     6841.86     95.14 o 
  -2   2   8      465.01      547.99     22.23 o 
  -1   2   8     4103.19     4132.99     62.01 o 
   0   2   8     2354.65     2591.99     42.71 o 
   1   2   8     4815.79     4995.26    101.40 o 
   2   2   8      100.15      107.05     12.45 o 
   3   2   8     1566.75     1636.16     36.10 o 
   4   2   8      716.49      730.98     22.71 o 
   5   2   8      114.05      141.78     12.89 o 
   6   2   8      942.60      935.43     29.69 o 
   7   2   8       63.27       66.05      9.03 o 
   8   2   8      498.47      500.21     26.95 o 
   9   2   8      216.28      239.57     23.82 o 
  10   2   8      900.91      853.77     38.67 o 
  11   2   8      642.02      683.97     38.92 o 
  12   2   8      160.83      187.36     27.44 o 
  13   2   8      984.94     1030.96     53.26 o 
 -14   3   8       20.65       18.90     50.56 o 
 -13   3   8       10.12       38.81     45.96 o 
 -12   3   8       26.43       34.46     21.48 o 
 -11   3   8      653.67      706.67     44.71 o 
 -10   3   8     1102.60     1054.28     51.07 o 
  -9   3   8        0.13      -17.46     17.46 o 
  -8   3   8        0.62      -14.15     14.15 o 
  -7   3   8     1111.11     1143.00     38.70 o 
  -6   3   8     1490.31     1480.57     41.48 o 
  -5   3   8        4.15        3.43     15.99 o 
  -4   3   8      255.92      261.18     19.37 o 
  -3   3   8      238.27      248.27     17.77 o 
  -2   3   8      462.34      464.10     18.21 o 
  -1   3   8       88.01       66.50     11.23 o 
   0   3   8     1693.18     1702.15     35.61 o 
   1   3   8     4194.62     4355.73     73.74 o 
   2   3   8       95.78      115.31     14.86 o 
   3   3   8      145.89      162.70     15.24 o 
   4   3   8       10.73       15.45     10.14 o 
   5   3   8     2096.65     2088.63     62.43 o 
   6   3   8      276.06      286.10     20.57 o 
   7   3   8        0.89       -8.30     10.27 o 
   8   3   8     1335.37     1289.06     31.24 o 
   9   3   8      187.19      171.22     22.44 o 
  10   3   8       19.56       21.39     17.80 o 
  11   3   8        1.01       10.99     18.29 o 
  12   3   8      270.79      294.65     34.66 o 
 -14   4   8      229.09      280.06     54.70 o 
 -13   4   8      540.12      429.41     62.29 o 
 -12   4   8       25.03       16.58     22.34 o 
 -11   4   8      250.70      234.01     40.36 o 
 -10   4   8      970.13     1088.46     73.79 o 
  -9   4   8      473.55      422.95     42.09 o 
  -8   4   8        2.04       19.14     19.41 o 
  -7   4   8      754.96      759.66     41.48 o 
  -6   4   8      551.06      515.28     34.59 o 
  -5   4   8     3240.20     3320.57     80.48 o 
  -4   4   8      685.32      770.54     41.06 o 
  -3   4   8     8907.82     8538.50    152.85 o 
  -2   4   8      768.68      786.17     33.89 o 
  -1   4   8     3370.89     3378.30     72.83 o 
   0   4   8      124.96      159.15     14.38 o 
   1   4   8      647.18      630.10     21.89 o 
   2   4   8      640.77      684.49     40.17 o 
   3   4   8      124.28      140.50     22.19 o 
   4   4   8       25.84        9.01     12.73 o 
   5   4   8        0.85       -0.21     10.42 o 
   6   4   8     1544.08     1568.76     49.91 o 
   7   4   8     2753.11     2646.14     69.70 o 
   8   4   8     2489.78     2334.69     64.99 o 
   9   4   8     2554.59     2455.26     63.40 o 
  10   4   8       10.32       -8.05     17.28 o 
  11   4   8      137.57      131.05     32.17 o 
  12   4   8      163.16      102.65     28.53 o 
 -13   5   8       57.24       28.27     35.38 o 
 -12   5   8      995.31      941.23     53.98 o 
 -11   5   8      127.23       93.90     30.59 o 
 -10   5   8     3424.65     3306.28     93.08 o 
  -9   5   8       49.38       39.39     22.31 o 
  -8   5   8     2864.58     2904.90     82.42 o 
  -7   5   8       55.03       57.29     22.40 o 
  -6   5   8     2204.41     2262.28     70.76 o 
  -5   5   8     2480.98     2528.57     95.16 o 
  -4   5   8     5305.00     5287.93    110.91 o 
  -3   5   8      542.66      491.53     31.33 o 
  -2   5   8     7420.96     7547.10    139.96 o 
  -1   5   8       33.05       18.30     14.34 o 
   0   5   8     2728.71     2711.38     64.13 o 
   1   5   8      252.82      262.95     21.38 o 
   2   5   8     6256.18     6106.80    135.86 o 
   3   5   8     2445.10     2392.33     70.63 o 
   4   5   8     3274.45     3302.41     88.30 o 
   5   5   8     1556.19     1571.60     55.06 o 
   6   5   8     1386.90     1428.88     52.49 o 
   7   5   8     2053.34     2099.16     65.55 o 
   8   5   8     1972.95     1892.68     62.11 o 
   9   5   8      509.45      461.04     34.19 o 
  10   5   8     1597.17     1614.50     55.21 o 
  11   5   8       28.91       67.41     37.28 o 
 -12   6   8        0.22       53.99     54.13 o 
 -11   6   8     2083.90     2194.50     77.80 o 
 -10   6   8        0.70       35.67     29.04 o 
  -9   6   8     3246.63     3312.14     94.19 o 
  -8   6   8        6.81       32.05     22.70 o 
  -7   6   8     7997.66     7911.27    191.65 o 
  -6   6   8       14.85       50.74     21.86 o 
  -5   6   8     5072.52     5293.78    116.75 o 
  -4   6   8      196.23      238.88     27.01 o 
  -3   6   8      304.81      319.06     29.07 o 
  -2   6   8      294.55      304.92     27.69 o 
  -1   6   8     1167.45     1156.47     44.44 o 
   0   6   8      640.32      643.81     30.55 o 
   1   6   8     6563.25     6339.01    146.29 o 
   2   6   8     2986.16     3083.51     88.22 o 
   3   6   8     8210.27     8099.63    175.49 o 
   4   6   8     3263.42     3243.88     90.21 o 
   5   6   8     6717.57     6620.91    149.77 o 
   6   6   8     1255.51     1213.49     53.20 o 
   7   6   8     2249.34     2156.43     72.15 o 
   8   6   8      161.74      175.57     31.03 o 
   9   6   8      709.37      754.22     62.10 o 
  10   6   8        0.77       22.76     22.59 o 
 -11   7   8       70.93       85.05     47.84 o 
 -10   7   8     1875.90     1788.95     85.37 o 
  -9   7   8       10.57       -6.88     23.06 o 
  -8   7   8     2846.16     3024.30     90.74 o 
  -7   7   8       53.16       51.35     24.75 o 
  -6   7   8     4188.77     4398.48    108.78 o 
  -5   7   8       20.10      -11.87     19.22 o 
  -4   7   8      330.96      353.35     42.08 o 
  -3   7   8      804.92      776.61     45.59 o 
  -2   7   8      731.73      855.42     38.99 o 
  -1   7   8     1852.01     1830.93     53.23 o 
   0   7   8     3351.96     3353.45     99.77 o 
   1   7   8        6.67        4.68     21.31 o 
   2   7   8     3315.89     3320.09     98.05 o 
   3   7   8     1159.98     1231.59     58.22 o 
   4   7   8     2826.04     2768.67     87.28 o 
   5   7   8     1466.28     1400.94     65.33 o 
   6   7   8     2704.09     2672.47     86.63 o 
   7   7   8        6.54       11.75     22.89 o 
   8   7   8      470.39      492.69     41.56 o 
   9   7   8      126.92       62.10     35.70 o 
  10   7   8      609.80      706.72     49.76 o 
 -10   8   8       10.49       -2.60     25.88 o 
  -9   8   8        1.69       47.83     26.54 o 
  -8   8   8     1128.80     1325.18     64.18 o 
  -7   8   8      654.98      656.02     72.40 o 
  -6   8   8      152.58      130.80     28.89 o 
  -5   8   8     2274.19     2307.80     76.87 o 
  -4   8   8       48.19       62.58     23.80 o 
  -3   8   8     1223.80     1266.76     53.19 o 
  -2   8   8      144.29      102.78     22.10 o 
  -1   8   8     1597.43     1607.30     53.20 o 
   0   8   8       21.98        0.05     21.69 o 
   1   8   8      236.68      246.83     35.66 o 
   2   8   8       90.19       87.47     27.54 o 
   3   8   8       94.80       90.65     27.63 o 
   4   8   8      121.74       92.70     28.80 o 
   5   8   8      374.28      326.46     38.74 o 
   6   8   8       74.82       82.10     28.17 o 
   7   8   8      128.93      106.81     29.53 o 
   8   8   8       69.00       89.55     40.88 o 
  -9   9   8      207.97      191.23     37.27 o 
  -8   9   8      205.95      119.05     31.94 o 
  -7   9   8       59.78       95.68     29.77 o 
  -6   9   8       25.94        7.08     23.67 o 
  -5   9   8      489.19      512.72     59.49 o 
  -4   9   8      116.15       83.99     28.31 o 
  -3   9   8       19.56       12.67     21.71 o 
  -2   9   8      180.85      175.29     29.70 o 
  -1   9   8      146.41      184.38     35.37 o 
   0   9   8       14.55       42.99     28.63 o 
   1   9   8      114.43      101.79     31.24 o 
   2   9   8      429.66      449.00     46.64 o 
   3   9   8      185.95      214.63     37.46 o 
   4   9   8      505.67      530.60     48.40 o 
   5   9   8        3.80       26.68     27.92 o 
   6   9   8       47.14       67.07     30.26 o 
   7   9   8       28.62       -5.95     24.55 o 
  -6  10   8      420.78      429.03     50.86 o 
  -5  10   8      783.29      820.76     54.81 o 
  -4  10   8      481.37      530.16     45.74 o 
  -3  10   8      460.17      481.26     51.21 o 
  -2  10   8       86.88      141.79     42.75 o 
  -1  10   8     1383.91     1597.49     96.60 o 
   0  10   8       64.81       34.59     27.57 o 
   1  10   8     1081.45     1154.47     99.35 o 
   2  10   8        4.05       23.71     29.14 o 
   3  10   8      253.41      304.93     63.33 o 
   4  10   8      123.24       84.57     33.63 o 
 -14   1   9       38.22        6.79     35.73 o 
 -13   1   9      666.90      699.97     50.22 o 
 -12   1   9       79.42      106.77     26.30 o 
 -11   1   9        1.60       -1.86     20.05 o 
 -10   1   9      603.80      612.61     41.61 o 
  -9   1   9       20.73        1.31     18.97 o 
  -8   1   9        0.83       -6.28     16.86 o 
  -7   1   9      203.00      197.00     20.72 o 
  -6   1   9      860.45      819.85     33.76 o 
  -5   1   9      759.37      773.84     34.87 o 
  -4   1   9    12563.63    12868.76    210.31 o 
  -3   1   9     5000.52     4929.62     87.63 o 
  -2   1   9     6830.93     7084.41     97.65 o 
  -1   1   9     1596.24     1587.84     32.27 o 
   0   1   9      563.00      569.65     17.50 o 
   1   1   9       25.81       41.34     10.95 o 
   2   1   9      119.55      181.56     13.42 o 
   3   1   9     2166.13     2302.74     42.69 o 
   4   1   9       79.14       68.58      9.02 o 
   5   1   9      482.31      529.00     16.79 o 
   6   1   9      321.06      328.94     19.77 o 
   7   1   9       76.31       48.85     37.37 o 
   8   1   9     4258.41     4156.19    166.26 o 
   9   1   9        9.35       20.54     11.50 o 
  10   1   9     1248.36     1143.38     38.92 o 
  11   1   9        1.62        3.89     14.54 o 
  12   1   9      168.54      176.19     22.74 o 
 -14   2   9     2042.06     2021.73    111.94 o 
 -13   2   9       62.93       59.61     24.87 o 
 -12   2   9      274.26      293.58     44.80 o 
 -11   2   9     1292.45     1128.84     56.53 o 
 -10   2   9      425.32      422.75     57.27 o 
  -9   2   9     3738.97     3759.04    108.70 o 
  -8   2   9     2032.76     2076.83    132.61 o 
  -7   2   9       15.20       23.12     20.41 o 
  -6   2   9     3171.55     3097.75    114.33 o 
  -5   2   9     4239.45     4311.35     93.95 o 
  -4   2   9     3482.89     3606.28     87.13 o 
  -3   2   9    16031.45    16316.77    238.75 o 
  -2   2   9     3156.46     3062.87     61.41 o 
  -1   2   9     5373.54     5460.52     78.50 o 
   0   2   9        1.52       11.23      7.97 o 
   1   2   9     3111.57     3233.82     62.76 o 
   2   2   9     2207.48     2304.15     49.73 o 
   3   2   9     5499.90     5714.25     93.58 o 
   4   2   9     3638.21     3656.30     64.52 o 
   5   2   9      618.18      625.98     20.32 o 
   6   2   9     1340.11     1336.57     29.66 o 
   7   2   9     4591.40     4646.55     96.74 o 
   8   2   9      158.05      155.54     17.85 o 
   9   2   9     3715.22     3707.83     90.21 o 
  10   2   9       61.29       60.52     17.23 o 
  11   2   9      714.12      708.71     36.58 o 
  12   2   9        9.78       -1.64     18.21 o 
 -14   3   9      519.29      537.94     68.93 o 
 -13   3   9     1197.69     1142.85     83.25 o 
 -12   3   9     1473.40     1562.14     75.51 o 
 -11   3   9     1731.80     1640.71     64.76 o 
 -10   3   9     4296.18     4471.78    110.15 o 
  -9   3   9     3859.85     3908.14     98.86 o 
  -8   3   9      914.36      886.93     60.26 o 
  -7   3   9     4674.28     4627.46    118.68 o 
  -6   3   9      341.61      338.06     30.04 o 
  -5   3   9     1268.09     1262.57     46.39 o 
  -4   3   9     3646.19     3540.98     80.76 o 
  -3   3   9     1092.83     1099.23     39.49 o 
  -2   3   9     4837.32     4807.51     94.82 o 
  -1   3   9      550.65      604.95     36.05 o 
   0   3   9     7766.33     7822.87    105.28 o 
   1   3   9      891.12      870.51     30.73 o 
   2   3   9    13073.78    13307.85    199.98 o 
   3   3   9     5650.91     5596.77    101.96 o 
   4   3   9     7094.42     7426.45    127.56 o 
   5   3   9     1691.27     1766.73     42.96 o 
   6   3   9     2511.94     2499.64     48.52 o 
   7   3   9      398.34      459.67     24.01 o 
   8   3   9     4003.02     4009.46    120.84 o 
   9   3   9     1006.78      952.38     60.77 o 
  10   3   9     1533.28     1480.82    188.19 o 
  11   3   9      380.29      384.89     42.93 o 
  12   3   9      585.89      525.48     39.89 o 
 -13   4   9      202.34      115.60     76.86 o 
 -12   4   9      925.40      879.63     79.75 o 
 -11   4   9      471.33      458.73     40.75 o 
 -10   4   9     2783.78     2672.77     83.28 o 
  -9   4   9     3218.68     3241.77     89.75 o 
  -8   4   9      778.42      785.49     44.84 o 
  -7   4   9     2325.44     2269.56     69.25 o 
  -6   4   9     1403.30     1403.78     52.82 o 
  -5   4   9     1853.19     1806.96     57.57 o 
  -4   4   9      740.32      730.97     36.77 o 
  -3   4   9      812.47      864.59     37.56 o 
  -2   4   9     1217.67     1261.12     42.41 o 
  -1   4   9     2051.28     2055.35     71.11 o 
   0   4   9     2266.58     2349.86     55.97 o 
   1   4   9     3716.84     3592.58    108.51 o 
   2   4   9     4004.06     4032.91    116.27 o 
   3   4   9    11775.29    11606.05    269.03 o 
   4   4   9       79.85       95.87     20.79 o 
   5   4   9     3012.77     3050.37    111.83 o 
   6   4   9      410.51      434.31     28.52 o 
   7   4   9      802.77      804.91     37.24 o 
   8   4   9      208.10      244.58     22.69 o 
   9   4   9      706.42      824.33     72.26 o 
  10   4   9      403.70      406.86     45.20 o 
  11   4   9     1891.35     1724.05     85.83 o 
 -13   5   9      221.52      179.76     50.19 o 
 -12   5   9        2.09      -13.56     22.54 o 
 -11   5   9      958.40     1096.77     58.09 o 
 -10   5   9        6.71       19.63     30.37 o 
  -9   5   9       17.93        5.54     20.38 o 
  -8   5   9     1601.62     1697.75     89.87 o 
  -7   5   9        0.55       -9.09     19.00 o 
  -6   5   9     4178.19     4116.32    151.99 o 
  -5   5   9      335.63      309.17     31.47 o 
  -4   5   9      537.69      558.64     34.88 o 
  -3   5   9      402.49      399.89     30.07 o 
  -2   5   9     1181.76     1130.57     42.03 o 
  -1   5   9     3847.04     3670.48     81.54 o 
   0   5   9      496.75      558.59     96.78 o 
   1   5   9     5059.42     4832.33    139.93 o 
   2   5   9      113.77       67.21     57.45 o 
   3   5   9       63.27       58.29     19.70 o 
   4   5   9      902.92      943.92     44.14 o 
   5   5   9     1129.18     1163.90     71.37 o 
   6   5   9      805.12      759.95     40.13 o 
   7   5   9        6.97       28.77     18.85 o 
   8   5   9       19.02       16.26     18.77 o 
   9   5   9       25.91       37.41     24.04 o 
  10   5   9      775.46      734.36     82.99 o 
  11   5   9      130.54      274.75     52.09 o 
 -12   6   9       19.02       -0.42     25.58 o 
 -11   6   9      171.93      169.13     33.59 o 
 -10   6   9       27.69        3.93     24.47 o 
  -9   6   9      212.92      240.20     35.16 o 
  -8   6   9      971.82      985.94     81.16 o 
  -7   6   9      427.48      460.30     39.30 o 
  -6   6   9       11.20       13.78     20.81 o 
  -5   6   9      226.83      218.12     43.64 o 
  -4   6   9      497.60      407.80     33.20 o 
  -3   6   9       49.65       85.70     20.84 o 
  -2   6   9       38.12       60.28     18.15 o 
  -1   6   9       83.45       58.68     18.55 o 
   0   6   9        0.11      -18.16     18.16 o 
   1   6   9     1328.89     1286.73     59.39 o 
   2   6   9        1.53       26.03     20.32 o 
   3   6   9      295.99      279.25     31.97 o 
   4   6   9      931.55      938.46     55.05 o 
   5   6   9        6.31       12.09     19.72 o 
   6   6   9        0.23      -17.08     19.15 o 
   7   6   9       66.61      127.53     26.12 o 
   8   6   9       42.59       34.62     22.12 o 
   9   6   9       27.10       29.24     24.35 o 
  10   6   9        9.15       -1.12     26.55 o 
 -11   7   9      228.41      193.22     35.69 o 
 -10   7   9      301.02      388.60     43.05 o 
  -9   7   9      813.52      796.39     52.82 o 
  -8   7   9      602.71      507.78     48.28 o 
  -7   7   9       18.40        2.62     21.66 o 
  -6   7   9     1002.74     1063.79     68.48 o 
  -5   7   9       82.62       49.17     22.24 o 
  -4   7   9     2532.79     2509.60     69.06 o 
  -3   7   9      593.84      614.78     48.10 o 
  -2   7   9      267.85      306.18     27.41 o 
  -1   7   9     3076.16     3237.30    105.68 o 
   0   7   9      294.81      304.04     49.28 o 
   1   7   9     1252.72     1307.38     60.98 o 
   2   7   9     2140.73     2063.63     77.78 o 
   3   7   9      548.47      564.06     43.06 o 
   4   7   9      771.32      781.18     47.87 o 
   5   7   9        3.09       -4.88     20.85 o 
   6   7   9       26.89       10.35     26.21 o 
   7   7   9       75.41       76.00     26.14 o 
   8   7   9      469.36      497.87     42.82 o 
   9   7   9       94.16      113.99     36.50 o 
 -10   8   9      730.70      780.04     56.47 o 
  -9   8   9      856.51      916.53     57.66 o 
  -8   8   9      402.56      394.46     42.64 o 
  -7   8   9     2767.51     2707.68    100.78 o 
  -6   8   9      988.93     1071.50     56.72 o 
  -5   8   9     2178.90     2286.01     76.52 o 
  -4   8   9      555.32      572.90     50.32 o 
  -3   8   9     1029.80      985.25     50.34 o 
  -2   8   9      763.76      788.76     55.35 o 
  -1   8   9     1330.46     1476.58     70.88 o 
   0   8   9     3295.97     3246.21    104.67 o 
   1   8   9     2563.16     2654.49     92.07 o 
   2   8   9      769.25      779.83     52.61 o 
   3   8   9     1726.47     1800.86     74.49 o 
   4   8   9        3.81        1.50     22.99 o 
   5   8   9     1175.39     1320.68     65.01 o 
   6   8   9      131.99      149.16     31.94 o 
   7   8   9      754.80      765.55     72.34 o 
   8   8   9      249.17      319.40     78.90 o 
  -8   9   9      836.71      897.09     59.19 o 
  -7   9   9     1521.56     1714.60     74.95 o 
  -6   9   9      636.17      696.26     89.02 o 
  -5   9   9     1627.29     1722.87     71.21 o 
  -4   9   9      283.40      379.73     52.12 o 
  -3   9   9       79.54       81.32     36.47 o 
  -2   9   9     1764.79     1630.23     79.99 o 
  -1   9   9      289.97      299.93     43.26 o 
   0   9   9     3321.68     3273.58    143.23 o 
   1   9   9      432.16      461.33     47.69 o 
   2   9   9     1469.12     1493.21     90.89 o 
   3   9   9       67.14       58.86     38.91 o 
   4   9   9     2948.48     2765.05    138.02 o 
   5   9   9      555.09      561.94     50.56 o 
   6   9   9     1926.68     1926.30     82.50 o 
  -5  10   9      193.32      170.70     34.18 o 
  -4  10   9     1170.73     1129.82    181.81 o 
  -3  10   9      115.62      100.98     51.83 o 
  -2  10   9        4.80      -27.78     27.78 o 
  -1  10   9     1685.98     1616.47    184.61 o 
   0  10   9       11.78       43.20     31.49 o 
   1  10   9     1332.39     1255.46     72.88 o 
   2  10   9       78.49       92.35     36.61 o 
   3  10   9      644.37      733.24     60.03 o 
 -14   0  10     1594.77     1534.11    143.50 o 
 -13   0  10       26.99       42.67     36.41 o 
 -12   0  10      341.97      347.28     58.47 o 
 -11   0  10      596.66      585.74    100.35 o 
 -10   0  10     4019.86     3728.66    140.44 o 
  -9   0  10      210.65      263.29     45.07 o 
  -8   0  10    10992.99    10889.90    281.84 o 
  -7   0  10     2231.48     2156.92     72.81 o 
  -6   0  10     2405.70     2552.11     79.59 o 
  -5   0  10     2047.88     1976.38     81.73 o 
  -4   0  10    18177.71    18992.62    362.77 o 
  -3   0  10      396.96      375.59     49.66 o 
  -2   0  10     7040.05     7513.58    160.70 o 
  -1   0  10      221.31      233.41     29.12 o 
   0   0  10        4.96        1.83     14.53 o 
   1   0  10     1483.37     1469.43     51.34 o 
   2   0  10     8066.82     8242.23    172.42 o 
   3   0  10      136.10      196.09     27.81 o 
   4   0  10    23337.77    23567.21    433.19 o 
   5   0  10       98.49      140.85     14.31 o 
   6   0  10     4265.95     3934.35    227.77 o 
   7   0  10      269.54      176.70     67.41 o 
   8   0  10     3118.81     3159.64    205.81 o 
   9   0  10      222.22      201.72     74.56 o 
  10   0  10     1362.19     1217.48    135.84 o 
  11   0  10        0.18       84.77     66.90 o 
 -14   1  10      184.82      174.50     49.05 o 
 -13   1  10     1095.45     1152.30     60.17 o 
 -12   1  10      132.17      101.91     27.74 o 
 -11   1  10      899.57      858.67     57.44 o 
 -10   1  10       73.99       42.62     22.39 o 
  -9   1  10     3192.13     3175.11     92.99 o 
  -8   1  10       86.55       81.10     29.85 o 
  -7   1  10     3049.62     3009.29     69.41 o 
  -6   1  10      562.87      579.23     32.70 o 
  -5   1  10     7700.04     7521.40    189.97 o 
  -4   1  10      377.27      338.59     23.72 o 
  -3   1  10    11419.69    11333.03    174.16 o 
  -2   1  10       17.57        8.24     11.58 o 
  -1   1  10     5114.36     5086.94     87.84 o 
   0   1  10        6.75       -9.03     10.26 o 
   1   1  10     3270.28     3277.33     80.93 o 
   2   1  10       24.40       34.07     10.86 o 
   3   1  10     5919.31     5955.94     92.34 o 
   4   1  10      136.44      147.28     12.82 o 
   5   1  10     3765.83     3854.77     61.85 o 
   6   1  10     1318.88     1359.40     52.70 o 
   7   1  10     1813.35     1782.99    104.49 o 
   8   1  10      965.91      858.08     80.71 o 
   9   1  10     2733.71     2756.90    339.35 o 
  10   1  10        2.62       -4.09     54.13 o 
  11   1  10      965.70      922.31    125.12 o 
  12   1  10       99.16       40.53     38.81 o 
 -14   2  10       49.08       32.30     38.30 o 
 -13   2  10      275.78      237.28     35.56 o 
 -12   2  10       67.29       74.02     26.85 o 
 -11   2  10      159.16      223.56     31.68 o 
 -10   2  10      331.87      392.57     37.55 o 
  -9   2  10      200.65      199.31     29.14 o 
  -8   2  10     1521.11     1544.38     57.18 o 
  -7   2  10     3126.97     3041.69     81.45 o 
  -6   2  10     1041.91      982.79     38.51 o 
  -5   2  10        2.69      -12.41     12.41 o 
  -4   2  10     6207.57     6402.38    112.26 o 
  -3   2  10      506.11      490.70     46.77 o 
  -2   2  10     3436.83     3401.67     67.77 o 
  -1   2  10     1194.78     1206.57     42.20 o 
   0   2  10     1217.33     1185.92     36.26 o 
   1   2  10      286.42      278.01     19.38 o 
   2   2  10      768.54      804.77     28.11 o 
   3   2  10       22.91       23.88     10.97 o 
   4   2  10      841.93      882.25     26.03 o 
   5   2  10      381.01      378.20     17.31 o 
   6   2  10       16.48       16.91     15.11 o 
   7   2  10        0.16       -5.28     10.47 o 
   8   2  10      464.05      499.33     56.42 o 
   9   2  10      249.06      179.57     71.75 o 
  10   2  10     1244.15     1112.96     56.36 o 
  11   2  10      630.70      649.80     59.75 o 
 -13   3  10        2.60       30.19     24.69 o 
 -12   3  10      161.37      139.88     35.68 o 
 -11   3  10      150.48      130.54     36.31 o 
 -10   3  10       89.26       76.25     29.67 o 
  -9   3  10        5.09        9.15     23.12 o 
  -8   3  10     1045.50     1032.68     49.84 o 
  -7   3  10        4.08      -16.71     17.33 o 
  -6   3  10      417.39      489.16     34.67 o 
  -5   3  10      139.65      148.84     22.87 o 
  -4   3  10      261.91      278.18     25.80 o 
  -3   3  10      725.09      859.10     43.33 o 
  -2   3  10       98.59       83.69     18.32 o 
  -1   3  10     1074.95     1081.87     34.06 o 
   0   3  10      391.14      402.08     32.45 o 
   1   3  10      480.71      490.99     34.75 o 
   2   3  10       46.64       72.21     20.11 o 
   3   3  10     2193.63     2216.38     50.61 o 
   4   3  10      664.13      697.19     27.56 o 
   5   3  10      297.42      336.43     24.91 o 
   6   3  10       42.45       14.64     10.18 o 
   7   3  10        3.11        8.03     12.74 o 
   8   3  10      322.63      342.66     74.82 o 
   9   3  10       32.05       27.93     22.68 o 
  10   3  10       79.95       77.11     27.41 o 
  11   3  10      403.48      474.23     61.28 o 
 -13   4  10      908.37      886.34     63.85 o 
 -12   4  10       10.01      -18.42     22.84 o 
 -11   4  10       22.43       65.48     26.78 o 
 -10   4  10       57.81       49.74     28.67 o 
  -9   4  10      191.33      152.49     29.34 o 
  -8   4  10      861.24      926.02     49.65 o 
  -7   4  10       76.71      103.53     24.09 o 
  -6   4  10     1049.99     1082.10     48.48 o 
  -5   4  10     1143.01     1094.46     46.94 o 
  -4   4  10     5906.28     6257.86    125.72 o 
  -3   4  10      418.82      390.64     28.64 o 
  -2   4  10     6333.04     6245.13    119.64 o 
  -1   4  10      821.60      812.34     52.72 o 
   0   4  10      438.85      546.18     47.24 o 
   1   4  10      236.24      259.62     46.73 o 
   2   4  10     1593.47     1649.06     67.16 o 
   3   4  10      212.88      223.90     30.47 o 
   4   4  10     2098.82     2151.25     76.19 o 
   5   4  10      214.82      225.58     24.20 o 
   6   4  10      172.03      203.99     23.40 o 
   7   4  10      418.50      469.93     29.76 o 
   8   4  10      314.30      340.39     40.86 o 
   9   4  10      529.07      598.56     50.78 o 
  10   4  10      106.27      109.68     54.13 o 
  11   4  10      108.67      143.09     35.35 o 
 -12   5  10      340.79      371.70     41.61 o 
 -11   5  10     1373.90     1264.29     70.56 o 
 -10   5  10       11.73      -20.84     20.84 o 
  -9   5  10     3561.13     3817.82    118.80 o 
  -8   5  10       48.46       28.06     22.94 o 
  -7   5  10     2015.54     2017.57     68.93 o 
  -6   5  10       88.66      114.26     24.47 o 
  -5   5  10     2870.59     2916.94     79.69 o 
  -4   5  10       73.13       69.97     19.99 o 
  -3   5  10     5827.91     5783.35    183.84 o 
  -2   5  10      413.71      476.73     30.68 o 
  -1   5  10     3912.92     3837.28    125.48 o 
   0   5  10       14.33      -16.93     22.67 o 
   1   5  10     3689.94     3564.51    115.74 o 
   2   5  10      201.11      234.32     44.94 o 
   3   5  10     6423.81     6170.55    139.12 o 
   4   5  10        3.90       -5.19     18.15 o 
   5   5  10     1580.45     1478.50     55.16 o 
   6   5  10        3.03       -2.64     18.53 o 
   7   5  10      878.45      783.21     62.28 o 
   8   5  10      135.51      185.66     36.51 o 
   9   5  10     2185.60     2187.54    100.90 o 
  10   5  10      153.58      117.21     40.34 o 
 -11   6  10      331.02      274.05     47.25 o 
 -10   6  10     3607.66     3756.65    107.38 o 
  -9   6  10       59.00       51.29     27.05 o 
  -8   6  10     4486.16     4661.29    117.60 o 
  -7   6  10        0.08      -12.83     21.21 o 
  -6   6  10     1780.58     1911.67     67.47 o 
  -5   6  10      736.27      749.14     56.23 o 
  -4   6  10      903.32      927.16     45.82 o 
  -3   6  10       43.56       23.37     18.44 o 
  -2   6  10     2039.27     1934.22    155.51 o 
  -1   6  10      261.55      302.19     41.32 o 
   0   6  10     7236.51     7170.36    198.79 o 
   1   6  10      722.76      691.87     70.39 o 
   2   6  10     6385.11     6051.20    143.64 o 
   3   6  10      909.81      955.76     56.76 o 
   4   6  10     3851.59     3766.35    102.24 o 
   5   6  10      237.08      278.95     32.41 o 
   6   6  10     2303.32     2308.06     75.34 o 
   7   6  10      329.20      371.34     39.74 o 
   8   6  10     2632.79     2609.94     81.56 o 
   9   6  10        2.58        0.51     33.71 o 
 -10   7  10      471.74      590.94     50.54 o 
  -9   7  10     1801.68     1833.42     76.72 o 
  -8   7  10       51.24       76.40     28.34 o 
  -7   7  10     1244.44     1459.26     88.74 o 
  -6   7  10      289.81      259.61     33.74 o 
  -5   7  10      956.18      945.06     50.32 o 
  -4   7  10      328.41      315.32     32.68 o 
  -3   7  10      522.43      602.29     42.46 o 
  -2   7  10      234.97      215.40     35.71 o 
  -1   7  10     3935.85     3908.75    115.34 o 
   0   7  10      406.62      370.94     39.30 o 
   1   7  10     3852.91     3738.58    109.21 o 
   2   7  10      162.46      214.95     36.36 o 
   3   7  10     1573.56     1561.90     81.42 o 
   4   7  10      797.98      754.86     53.31 o 
   5   7  10     2358.37     2278.08     79.67 o 
   6   7  10        0.29        7.76     22.60 o 
   7   7  10     1628.47     1530.15     66.90 o 
   8   7  10      149.17      104.28     29.16 o 
  -9   8  10       93.98       56.30     31.14 o 
  -8   8  10        2.46       -6.92     24.67 o 
  -7   8  10      355.24      354.42     40.89 o 
  -6   8  10      980.77      974.62     73.43 o 
  -5   8  10       74.66       35.06     32.51 o 
  -4   8  10     1331.76     1274.80     58.03 o 
  -3   8  10       31.22       15.06     26.05 o 
  -2   8  10      527.39      642.01     53.38 o 
  -1   8  10      213.44      203.52     37.71 o 
   0   8  10     1712.08     1716.26    115.88 o 
   1   8  10      217.31      320.59     40.77 o 
   2   8  10      122.67      124.15     31.11 o 
   3   8  10      269.26      318.36     39.36 o 
   4   8  10       56.26      -14.30     23.47 o 
   5   8  10      239.86      265.14     38.35 o 
   6   8  10      468.11      448.01     44.79 o 
   7   8  10       73.36       44.14     27.42 o 
  -7   9  10       43.94       72.88     33.24 o 
  -6   9  10        1.61       25.46     25.79 o 
  -5   9  10       59.80      123.50     42.68 o 
  -4   9  10       25.83      -28.37     58.73 o 
  -3   9  10        0.82       30.88     34.11 o 
  -2   9  10      168.43      168.20     36.22 o 
  -1   9  10       51.58       45.01     30.82 o 
   0   9  10        8.76       12.30     27.59 o 
   1   9  10      207.53      247.87     40.27 o 
   2   9  10      450.99      389.69     46.54 o 
   3   9  10      125.35      115.41     34.59 o 
   4   9  10       27.90      -13.32     27.10 o 
   5   9  10       57.88      120.43     34.12 o 
  -3  10  10      147.31       94.42     42.08 o 
  -2  10  10     1174.78     1055.65     83.91 o 
  -1  10  10       30.22       26.12     59.50 o 
   0  10  10     1105.22     1122.87     74.36 o 
   1  10  10       38.22       33.96     30.56 o 
 -13   1  11       18.17       34.28     25.75 o 
 -12   1  11       97.97       84.43     27.94 o 
 -11   1  11      112.09       88.95     26.89 o 
 -10   1  11        1.05      -17.75     20.19 o 
  -9   1  11      242.76      291.07     43.78 o 
  -8   1  11      867.69      894.85     46.43 o 
  -7   1  11      693.10      750.63     41.79 o 
  -6   1  11      623.29      641.95     52.55 o 
  -5   1  11     2979.04     2944.09     69.41 o 
  -4   1  11     1227.21     1252.22     44.84 o 
  -3   1  11     3892.98     4009.50     79.03 o 
  -2   1  11     3306.83     3224.09     65.51 o 
  -1   1  11       36.48       64.00     20.90 o 
   0   1  11     2381.43     2459.58     80.86 o 
   1   1  11      130.08      149.99     16.15 o 
   2   1  11     2623.26     2775.52     54.95 o 
   3   1  11      368.87      453.46     20.64 o 
   4   1  11     1798.18     1853.03     39.66 o 
   5   1  11      770.45      767.67     31.87 o 
   6   1  11      297.64      358.25     23.88 o 
   7   1  11     1103.53     1098.85     42.61 o 
   8   1  11      256.83      328.81     62.20 o 
   9   1  11      507.15      566.60     75.64 o 
  10   1  11      256.23      227.77     82.73 o 
  11   1  11       93.89      204.79     81.20 o 
 -13   2  11      782.00      754.57     53.12 o 
 -12   2  11        0.22      -21.92     21.92 o 
 -11   2  11      242.53      243.61     34.47 o 
 -10   2  11      436.04      384.52     38.13 o 
  -9   2  11     3563.62     3366.88     92.34 o 
  -8   2  11      960.79      914.74     47.94 o 
  -7   2  11     4131.04     4168.76    102.90 o 
  -6   2  11     1161.59     1139.61     42.55 o 
  -5   2  11     1090.25     1089.09     40.26 o 
  -4   2  11     4944.10     5105.29     96.58 o 
  -3   2  11     6646.73     6298.58    110.51 o 
  -2   2  11     1678.32     1779.09     52.43 o 
  -1   2  11     3969.93     4068.64    106.72 o 
   0   2  11      180.03      143.05     25.08 o 
   1   2  11      678.70      732.22     41.98 o 
   2   2  11     1497.71     1533.30     41.18 o 
   3   2  11     5991.47     6128.27    103.64 o 
   4   2  11     5750.18     5889.86    116.68 o 
   5   2  11     1813.63     1797.50     39.46 o 
   6   2  11     2026.53     2012.64     56.06 o 
   7   2  11       34.85       29.13     14.81 o 
   8   2  11     1652.05     1619.22     41.58 o 
   9   2  11      584.91      560.74     35.87 o 
  10   2  11      635.73      628.43     56.43 o 
  11   2  11     1106.82     1218.33    169.55 o 
 -13   3  11      309.57      287.91     38.88 o 
 -12   3  11     1871.84     1994.10     77.26 o 
 -11   3  11      852.90      786.17     51.32 o 
 -10   3  11     3774.19     3716.38    117.80 o 
  -9   3  11     1699.19     1789.34     77.59 o 
  -8   3  11     6831.67     6892.33    169.02 o 
  -7   3  11      133.92      137.95     29.81 o 
  -6   3  11     3335.26     3320.16     99.21 o 
  -5   3  11       98.10      137.74     26.93 o 
  -4   3  11     2435.34     2440.57     98.26 o 
  -3   3  11     2787.36     2800.37     64.14 o 
  -2   3  11     2839.78     2899.53     88.42 o 
  -1   3  11     1796.48     1859.54     67.05 o 
   0   3  11     1636.29     1737.86     63.59 o 
   1   3  11     2401.78     2310.89     73.23 o 
   2   3  11     1449.51     1395.51     55.01 o 
   3   3  11     3401.02     3578.34     94.29 o 
   4   3  11     2819.09     2789.03     85.94 o 
   5   3  11     3462.91     3225.30    124.10 o 
   6   3  11     1152.14     1209.28    123.33 o 
   7   3  11     3126.21     2934.12    106.86 o 
   8   3  11     2026.44     1840.81    114.91 o 
   9   3  11     1491.46     1386.45    203.77 o 
  10   3  11     2420.49     2260.34    105.71 o 
 -12   4  11      182.80      172.45     39.41 o 
 -11   4  11     2158.82     2077.32    128.60 o 
 -10   4  11      583.73      585.10     46.81 o 
  -9   4  11     1789.07     1756.84     79.30 o 
  -8   4  11     1306.99     1337.51     76.88 o 
  -7   4  11     1147.00     1162.55     62.81 o 
  -6   4  11      515.97      503.35     36.93 o 
  -5   4  11     2447.65     2606.47     73.29 o 
  -4   4  11        7.45       -0.20     17.30 o 
  -3   4  11     5363.60     5420.10    126.19 o 
  -2   4  11     2158.82     2213.72     90.45 o 
  -1   4  11     1700.74     1880.49     80.70 o 
   0   4  11     3432.73     3486.39    126.91 o 
   1   4  11      257.97      317.43     36.65 o 
   2   4  11     1328.02     1225.10     59.03 o 
   3   4  11      835.80      927.49     51.26 o 
   4   4  11     1880.93     1790.32     69.50 o 
   5   4  11     1092.68     1063.68     43.52 o 
   6   4  11      682.95      706.94     36.64 o 
   7   4  11     2338.16     2152.82     93.24 o 
   8   4  11      773.87      699.48     55.06 o 
   9   4  11     1413.09     1388.52    164.44 o 
  10   4  11     1360.22     1165.97     84.77 o 
 -12   5  11      626.91      611.00     51.97 o 
 -11   5  11       63.61       63.39     28.22 o 
 -10   5  11      272.86      249.45     45.47 o 
  -9   5  11      138.00      128.87     30.02 o 
  -8   5  11      241.97      209.89     45.63 o 
  -7   5  11      705.92      703.81     45.78 o 
  -6   5  11      200.84      261.77     31.05 o 
  -5   5  11      188.23      188.43     27.42 o 
  -4   5  11     2059.10     2143.36    105.63 o 
  -3   5  11      196.50      245.19     41.49 o 
  -2   5  11     1583.74     1662.37     79.41 o 
  -1   5  11     2416.32     2376.70     95.85 o 
   0   5  11     1988.60     2049.06     86.47 o 
   1   5  11      603.26      579.09     47.66 o 
   2   5  11      307.90      279.75     37.28 o 
   3   5  11       51.03       93.36     27.80 o 
   4   5  11       10.81        0.90     20.85 o 
   5   5  11       38.57       46.55     21.11 o 
   6   5  11      530.89      523.73     35.56 o 
   7   5  11       56.97       37.54     27.15 o 
   8   5  11      220.12      165.91     38.88 o 
   9   5  11      354.96      281.34     44.08 o 
 -11   6  11       36.94       15.19     27.55 o 
 -10   6  11      138.96       80.47     30.51 o 
  -9   6  11      446.22      570.77     47.77 o 
  -8   6  11        2.24        3.65     23.10 o 
  -7   6  11      323.64      313.20     36.18 o 
  -6   6  11      377.43      380.77     37.02 o 
  -5   6  11      252.81      235.87     44.06 o 
  -4   6  11      509.68      443.33     35.27 o 
  -3   6  11        0.80       11.98     27.38 o 
  -2   6  11       16.01      -20.79     25.99 o 
  -1   6  11      196.19      220.42     71.75 o 
   0   6  11      320.46      310.64     43.15 o 
   1   6  11      174.37      214.10     38.09 o 
   2   6  11      268.26      276.67     33.46 o 
   3   6  11       11.80       25.55     22.36 o 
   4   6  11        4.01       14.13     24.88 o 
   5   6  11      158.03      123.54     44.07 o 
   6   6  11       19.96       25.02     23.10 o 
   7   6  11       13.54       29.19     22.18 o 
   8   6  11       53.99       74.56     41.88 o 
 -10   7  11      119.74      199.76     36.76 o 
  -9   7  11      210.22      229.86     35.89 o 
  -8   7  11       70.02       61.28     28.70 o 
  -7   7  11      505.01      533.87     55.65 o 
  -6   7  11       19.40       45.38     24.24 o 
  -5   7  11      478.24      435.49     39.06 o 
  -4   7  11     1543.85     1360.12     84.80 o 
  -3   7  11     1224.05     1161.85     77.28 o 
  -2   7  11     3464.51     3390.38    129.62 o 
  -1   7  11      367.23      362.78     41.57 o 
   0   7  11     1436.98     1606.90    110.08 o 
   1   7  11      452.73      408.44     41.15 o 
   2   7  11       76.34       66.30     27.08 o 
   3   7  11       36.34       38.05     25.45 o 
   4   7  11      235.95      224.51     33.54 o 
   5   7  11       27.64       43.84     24.41 o 
   6   7  11       38.91       16.47     24.89 o 
   7   7  11       95.87      107.38     29.31 o 
  -8   8  11      802.15      885.35     71.35 o 
  -7   8  11      323.42      331.08     40.22 o 
  -6   8  11      531.48      623.89     48.07 o 
  -5   8  11     1647.08     1746.00    101.08 o 
  -4   8  11      311.03      422.83     81.20 o 
  -3   8  11     2390.34     2345.78    109.10 o 
  -2   8  11     1341.23     1249.39    144.26 o 
  -1   8  11     2929.48     2927.38    103.35 o 
   0   8  11     1637.65     1535.50     73.97 o 
   1   8  11     1777.66     1769.55     77.16 o 
   2   8  11      556.04      652.42     51.05 o 
   3   8  11      211.53      256.96     38.13 o 
   4   8  11      313.96      317.33     40.16 o 
   5   8  11      496.07      477.08     45.88 o 
  -6   9  11      957.44     1000.17    134.82 o 
  -5   9  11      137.77      135.31     44.93 o 
  -4   9  11     1383.04     1388.53    222.15 o 
  -3   9  11      277.42      236.24     48.65 o 
  -2   9  11      281.39      282.19     55.42 o 
  -1   9  11     1189.87     1209.88     72.24 o 
   0   9  11     1339.81     1314.19     95.53 o 
   1   9  11     1760.64     1627.76    106.48 o 
   2   9  11     1004.83     1099.45     66.50 o 
   3   9  11      842.24      794.65     58.40 o 
 -13   0  12     1492.88     1282.32     93.35 o 
 -12   0  12      235.64      204.18     95.50 o 
 -11   0  12     1746.82     1550.04    159.08 o 
 -10   0  12     1308.41     1519.88    148.87 o 
  -9   0  12     7623.65     7886.91    231.29 o 
  -8   0  12     4273.96     3859.27    277.05 o 
  -7   0  12     7808.45     7598.09    178.28 o 
  -6   0  12      245.52      287.46     34.43 o 
  -5   0  12      383.70      398.03     41.96 o 
  -4   0  12      383.65      377.25     34.76 o 
  -3   0  12     2475.98     2534.49    194.83 o 
  -2   0  12     1823.27     1705.93     82.33 o 
  -1   0  12      595.50      712.83    114.91 o 
   0   0  12      254.15      259.96     38.30 o 
   1   0  12     2671.58     2631.30    101.93 o 
   2   0  12      859.97      966.18     58.73 o 
   3   0  12    14557.70    14676.60    289.88 o 
   4   0  12       68.72       72.12     18.41 o 
   5   0  12    11879.62    12240.22    315.99 o 
   6   0  12      491.37      507.60     36.36 o 
   7   0  12     1110.58     1249.15    141.97 o 
   8   0  12       39.52       61.79     63.84 o 
   9   0  12     3562.79     3671.86    242.07 o 
  10   0  12     1319.35     1139.86    146.57 o 
 -13   1  12      222.95      181.34     35.21 o 
 -12   1  12      468.97      441.76     43.09 o 
 -11   1  12      333.80      339.57     39.00 o 
 -10   1  12     3103.89     3029.16     89.82 o 
  -9   1  12      827.53      882.43     73.26 o 
  -8   1  12     6429.32     6290.40    136.40 o 
  -7   1  12     2399.90     2434.04    105.72 o 
  -6   1  12      810.10      885.85     42.46 o 
  -5   1  12      420.40      418.88     28.59 o 
  -4   1  12      770.27      846.66     44.12 o 
  -3   1  12       43.16       62.18     23.22 o 
  -2   1  12     3622.43     3641.70     91.33 o 
  -1   1  12      454.53      499.65     56.89 o 
   0   1  12     3482.64     3416.50     85.88 o 
   1   1  12      250.20      261.18     26.85 o 
   2   1  12     5088.64     5206.78    121.18 o 
   3   1  12        3.20      -10.72     10.72 o 
   4   1  12     5119.40     5268.18     86.62 o 
   5   1  12       42.44       38.24     15.26 o 
   6   1  12     2734.20     2628.06     66.01 o 
   7   1  12      156.23      135.62     27.79 o 
   8   1  12     1263.76     1087.03     97.67 o 
   9   1  12      102.03       46.15     52.60 o 
  10   1  12     1664.73     1415.12    160.36 o 
 -13   2  12      222.11      246.09     38.59 o 
 -12   2  12      127.13      146.68     32.45 o 
 -11   2  12       28.84        9.40     32.57 o 
 -10   2  12       50.71       28.19     24.33 o 
  -9   2  12       42.58        0.23     21.95 o 
  -8   2  12       29.28       43.06     22.12 o 
  -7   2  12      997.16      922.96     47.21 o 
  -6   2  12       53.29       27.50     27.53 o 
  -5   2  12     1536.74     1598.75     49.52 o 
  -4   2  12     1460.12     1464.27     46.19 o 
  -3   2  12     4497.02     4413.07    126.70 o 
  -2   2  12      252.87      217.00     30.97 o 
  -1   2  12     2449.21     2445.11     89.93 o 
   0   2  12       16.81        4.07     19.23 o 
   1   2  12      672.57      716.67     41.99 o 
   2   2  12       35.64       52.52     19.33 o 
   3   2  12      130.44      136.03     23.88 o 
   4   2  12      769.81      820.46     37.45 o 
   5   2  12      787.86      773.62     79.60 o 
   6   2  12        0.05      -13.04     13.04 o 
   7   2  12      117.59      117.53     15.14 o 
   8   2  12        0.86       -3.73     10.80 o 
   9   2  12      630.97      590.02     28.67 o 
  10   2  12      174.34      222.66     87.84 o 
 -12   3  12      159.94      126.84     32.73 o 
 -11   3  12       10.39        2.81     24.24 o 
 -10   3  12        1.17      -14.02     22.12 o 
  -9   3  12       54.97       67.05     25.64 o 
  -8   3  12      714.35      628.33     43.72 o 
  -7   3  12       76.06       98.13     24.69 o 
  -6   3  12       22.38       22.00     18.73 o 
  -5   3  12      931.85      965.16     44.89 o 
  -4   3  12      196.94      214.17     25.14 o 
  -3   3  12       77.53       46.29     41.21 o 
  -2   3  12       68.27       57.47     24.01 o 
  -1   3  12      979.80      963.48     84.94 o 
   0   3  12      300.62      306.98     33.26 o 
   1   3  12      221.71      248.60     29.74 o 
   2   3  12      458.43      493.61     36.70 o 
   3   3  12       28.96       31.76     25.74 o 
   4   3  12      698.56      751.96     54.82 o 
   5   3  12      128.15      163.14     24.74 o 
   6   3  12      230.63      194.08     33.71 o 
   7   3  12      235.10      279.85     36.81 o 
   8   3  12       23.72       41.26     47.75 o 
   9   3  12       26.04       11.60     23.17 o 
 -12   4  12      436.58      384.24     43.26 o 
 -11   4  12        3.06      -18.86     27.45 o 
 -10   4  12        5.56       21.36     32.12 o 
  -9   4  12      875.62      908.96     61.59 o 
  -8   4  12      356.00      485.98     48.04 o 
  -7   4  12     1292.12     1203.66     63.63 o 
  -6   4  12        8.01       33.40     23.92 o 
  -5   4  12      588.18      594.00     45.37 o 
  -4   4  12      669.96      629.53     57.56 o 
  -3   4  12     2624.84     2519.82    103.07 o 
  -2   4  12      641.50      719.73     56.05 o 
  -1   4  12     2071.33     2075.48     87.03 o 
   0   4  12     1138.50     1107.54     72.77 o 
   1   4  12     1142.00     1204.08     62.63 o 
   2   4  12       50.59       18.21     23.10 o 
   3   4  12     2438.87     2374.50    102.14 o 
   4   4  12      490.75      556.61     42.06 o 
   5   4  12      106.04       85.48     21.67 o 
   6   4  12       16.28       24.91     26.90 o 
   7   4  12       61.73       53.62     28.78 o 
   8   4  12      607.48      511.06     49.91 o 
   9   4  12      539.98      483.44     49.36 o 
 -11   5  12      213.91      317.83     47.51 o 
 -10   5  12      735.42      823.76     55.84 o 
  -9   5  12      118.62       99.75     29.89 o 
  -8   5  12     1757.96     1723.06    160.40 o 
  -7   5  12      520.15      511.77     41.96 o 
  -6   5  12     1306.57     1265.77     56.43 o 
  -5   5  12      308.23      322.84     45.95 o 
  -4   5  12     3182.39     3242.61    124.91 o 
  -3   5  12      353.96      380.70     54.39 o 
  -2   5  12     7956.30     8063.25    470.09 o 
  -1   5  12      183.09      196.47     59.24 o 
   0   5  12     3173.42     3358.15    179.00 o 
   1   5  12       64.35       43.99     27.80 o 
   2   5  12     1603.89     1538.49     73.47 o 
   3   5  12      166.46      163.05     32.50 o 
   4   5  12     1163.94     1131.19     51.12 o 
   5   5  12      334.47      316.93     31.43 o 
   6   5  12      912.75      904.71     45.69 o 
   7   5  12       63.41       51.58     36.26 o 
   8   5  12     1716.23     1596.24    182.83 o 
 -10   6  12      136.72      141.28     34.17 o 
  -9   6  12     1268.33     1387.34     77.82 o 
  -8   6  12      754.27      777.39     90.44 o 
  -7   6  12     1530.40     1482.97     65.44 o 
  -6   6  12     1320.92     1388.50     61.40 o 
  -5   6  12     1198.06     1223.70    160.36 o 
  -4   6  12     1604.95     1379.53     84.13 o 
  -3   6  12     2832.52     2628.32    149.63 o 
  -2   6  12       21.06       15.81     29.22 o 
  -1   6  12     4434.08     4660.52    153.58 o 
   0   6  12      194.84      192.49     41.11 o 
   1   6  12     2342.03     2316.97     97.14 o 
   2   6  12       36.72       40.37     29.73 o 
   3   6  12     1147.18     1201.18     58.14 o 
   4   6  12      150.52      142.86     34.15 o 
   5   6  12     4140.39     4085.10    116.26 o 
   6   6  12      140.69      156.87     29.77 o 
   7   6  12     3561.41     3671.35    183.34 o 
  -9   7  12      359.50      370.09     56.68 o 
  -8   7  12      255.30      280.44     38.43 o 
  -7   7  12        1.22       19.32     24.53 o 
  -6   7  12     1348.16     1301.63     89.72 o 
  -5   7  12      506.29      474.22     58.97 o 
  -4   7  12     1874.41     1993.89    102.65 o 
  -3   7  12      590.88      662.59     64.99 o 
  -2   7  12     1584.02     1399.59     83.78 o 
  -1   7  12       37.26        8.01     34.71 o 
   0   7  12     2046.53     2008.76    156.77 o 
   1   7  12      125.96       72.27     27.28 o 
   2   7  12     1196.41     1218.28     62.51 o 
   3   7  12      154.71      213.02     33.91 o 
   4   7  12     1002.52     1083.41     57.96 o 
   5   7  12        3.24      -10.85     23.11 o 
   6   7  12     2607.34     2553.78     96.74 o 
  -7   8  12      626.99      816.18     80.17 o 
  -6   8  12      277.51      216.73     49.47 o 
  -5   8  12     1188.16     1165.53     86.47 o 
  -4   8  12       80.23      115.43     42.43 o 
  -3   8  12      288.31      255.22     42.26 o 
  -2   8  12        1.39      -18.62     24.91 o 
  -1   8  12      583.21      623.79     54.62 o 
   0   8  12      345.51      381.17     45.22 o 
   1   8  12     1285.75     1249.20     68.67 o 
   2   8  12     1015.16     1032.32     85.39 o 
   3   8  12       48.86       40.44     28.31 o 
   4   8  12       38.59        6.25     26.25 o 
  -3   9  12        0.66      -18.26     31.58 o 
  -2   9  12       44.69       96.26     35.36 o 
  -1   9  12      134.68      177.24     40.12 o 
   0   9  12       14.74        6.26     28.76 o 
   1   9  12      287.33      299.15     57.29 o 
 -12   1  13      774.23      790.67     55.05 o 
 -11   1  13       90.59       58.19     28.19 o 
 -10   1  13       23.81       16.91     23.76 o 
  -9   1  13      891.47      910.42     51.73 o 
  -8   1  13      797.78      789.73     47.07 o 
  -7   1  13     1178.42     1136.29     47.11 o 
  -6   1  13      340.27      355.84     27.45 o 
  -5   1  13       41.55       61.39     23.75 o 
  -4   1  13      560.20      626.71     65.60 o 
  -3   1  13      720.33      804.85     45.13 o 
  -2   1  13      285.12      242.26     30.26 o 
  -1   1  13     4795.85     4982.20    119.63 o 
   0   1  13        4.86      -11.54     17.88 o 
   1   1  13     2478.38     2623.11     74.26 o 
   2   1  13      599.57      562.69     35.39 o 
   3   1  13     1326.74     1302.54     49.38 o 
   4   1  13      100.25      126.82     28.07 o 
   5   1  13      410.47      354.64     63.67 o 
   6   1  13      248.41      289.92     23.69 o 
   7   1  13        0.45       20.29     15.30 o 
   8   1  13       38.85       73.75     50.68 o 
   9   1  13      167.28      213.79     61.19 o 
 -12   2  13     1196.75     1159.06     64.56 o 
 -11   2  13      267.16      300.73     38.45 o 
 -10   2  13     1267.94     1185.44     60.56 o 
  -9   2  13      563.54      599.14     45.03 o 
  -8   2  13     3480.96     3392.10     93.57 o 
  -7   2  13      532.00      458.33     37.04 o 
  -6   2  13     2222.37     2291.50     63.37 o 
  -5   2  13      708.40      649.94     48.30 o 
  -4   2  13      404.87      441.82     41.94 o 
  -3   2  13        2.63      -19.19     19.98 o 
  -2   2  13     6345.19     6232.81    153.12 o 
  -1   2  13       25.87       18.54     23.78 o 
   0   2  13     2945.84     2843.33    108.98 o 
   1   2  13     1637.82     1616.72     57.73 o 
   2   2  13     1970.08     1961.85     63.09 o 
   3   2  13     3313.12     3270.18     84.07 o 
   4   2  13     3885.91     3582.73     87.83 o 
   5   2  13       75.97      136.99     49.57 o 
   6   2  13     1329.11     1366.26    198.40 o 
   7   2  13       93.33       39.55     35.08 o 
   8   2  13      427.89      386.27     56.18 o 
   9   2  13      253.67      188.96     83.75 o 
 -12   3  13       22.98      -46.98     46.98 o 
 -11   3  13     1595.65     1519.97     70.89 o 
 -10   3  13      281.09      200.08     35.25 o 
  -9   3  13     4169.49     4359.69    113.36 o 
  -8   3  13       64.06       33.57     24.95 o 
  -7   3  13     5666.26     5802.05    149.93 o 
  -6   3  13      187.60      204.94     27.40 o 
  -5   3  13     1492.22     1605.60    106.22 o 
  -4   3  13        0.60       10.59     23.40 o 
  -3   3  13     2819.10     2994.19     97.52 o 
  -2   3  13      691.63      712.41     48.84 o 
  -1   3  13     3543.44     3468.49    103.85 o 
   0   3  13      636.85      559.10     59.68 o 
   1   3  13     1050.68     1084.26     80.75 o 
   2   3  13     2390.26     2319.02     77.27 o 
   3   3  13     2079.61     2125.32     88.27 o 
   4   3  13     2764.27     2601.36     73.83 o 
   5   3  13     4526.92     4136.59    254.83 o 
   6   3  13      839.64      793.61    122.05 o 
   7   3  13     3015.36     2910.31    111.83 o 
   8   3  13      512.02      487.86     45.08 o 
 -11   4  13       41.03       25.98     27.55 o 
 -10   4  13      942.90      983.57     58.33 o 
  -9   4  13        0.07      -12.08     22.56 o 
  -8   4  13      938.34      915.52     85.65 o 
  -7   4  13        6.00      -19.64     19.64 o 
  -6   4  13     3754.83     3476.71    220.87 o 
  -5   4  13      186.26      156.87     40.06 o 
  -4   4  13     2983.58     3078.63    127.42 o 
  -3   4  13       10.29       -4.29     29.88 o 
  -2   4  13     3165.57     3160.24    154.23 o 
  -1   4  13     1633.61     1680.53     80.53 o 
   0   4  13      436.70      503.71     49.03 o 
   1   4  13      566.78      585.54     48.71 o 
   2   4  13     1047.38     1073.69     88.09 o 
   3   4  13      227.32      276.44     35.39 o 
   4   4  13     3028.12     2914.78     98.40 o 
   5   4  13      763.72      786.43     40.98 o 
   6   4  13     3267.44     2922.86    118.74 o 
   7   4  13     1238.97     1041.50    135.33 o 
   8   4  13      528.16      560.15     52.12 o 
 -10   5  13        7.86       16.67     39.80 o 
  -9   5  13       40.48       62.31     41.77 o 
  -8   5  13       14.96      -14.89     26.61 o 
  -7   5  13       34.58       30.73     40.86 o 
  -6   5  13      255.81      280.76     49.44 o 
  -5   5  13     1634.11     1697.97    112.86 o 
  -4   5  13      164.10      159.03     41.25 o 
  -3   5  13     1226.31     1157.51     83.75 o 
  -2   5  13     1103.06     1047.46     69.50 o 
  -1   5  13      249.81      264.87     57.20 o 
   0   5  13      696.99      638.35     53.44 o 
   1   5  13     1435.04     1490.28     74.52 o 
   2   5  13      626.86      610.29     50.91 o 
   3   5  13     1058.84     1079.52     63.36 o 
   4   5  13      300.63      336.77     33.83 o 
   5   5  13      233.04      231.12     30.56 o 
   6   5  13      273.84      195.59     47.49 o 
   7   5  13      175.85      153.19     62.56 o 
  -9   6  13       78.50      106.56     46.51 o 
  -8   6  13      206.86      242.47     41.71 o 
  -7   6  13       90.89      -17.50     29.81 o 
  -6   6  13       18.87      -13.45     30.18 o 
  -5   6  13      190.17      144.47     60.26 o 
  -4   6  13        2.63      -27.44     27.44 o 
  -3   6  13      104.27      194.56     42.45 o 
  -2   6  13       25.99       52.99     34.28 o 
  -1   6  13      265.26      303.69     99.33 o 
   0   6  13        0.84      -20.56     27.83 o 
   1   6  13      157.45      221.42     40.44 o 
   2   6  13      144.52      172.94     31.82 o 
   3   6  13      825.05      829.17     62.52 o 
   4   6  13      180.55      178.35     53.71 o 
   5   6  13        5.81       -3.52     22.50 o 
   6   6  13       83.81       40.65     26.09 o 
  -8   7  13       17.66      -43.92     48.52 o 
  -7   7  13      646.25      639.38     72.40 o 
  -6   7  13       31.15       54.37     56.94 o 
  -5   7  13      801.62      895.64     77.44 o 
  -4   7  13      464.70      392.14     77.37 o 
  -3   7  13     1083.59     1261.27    160.61 o 
  -2   7  13      718.96      736.55     76.86 o 
  -1   7  13     1289.64     1170.79     78.36 o 
   0   7  13      100.19       95.72     31.07 o 
   1   7  13      607.36      567.66     49.02 o 
   2   7  13        4.98       16.82     26.67 o 
   3   7  13      793.10      926.99     58.16 o 
   4   7  13       34.62       34.18     26.99 o 
  -5   8  13      380.39      400.71     60.82 o 
  -4   8  13     2215.91     2141.04    112.30 o 
  -3   8  13      597.62      583.99     57.89 o 
  -2   8  13     1234.88     1316.68     74.81 o 
  -1   8  13      352.42      401.77     47.81 o 
   0   8  13     1493.79     1482.73     96.97 o 
   1   8  13       39.81       -4.36     27.40 o 
   2   8  13     1076.07      943.46     61.64 o 
 -11   0  14     1966.85     1844.65    173.38 o 
 -10   0  14      470.69      397.68    157.55 o 
  -9   0  14      820.30      845.37     72.49 o 
  -8   0  14     2787.64     2713.18    117.28 o 
  -7   0  14     1027.42     1018.32    104.69 o 
  -6   0  14     1235.31     1288.66    125.37 o 
  -5   0  14      993.74     1082.13     76.20 o 
  -4   0  14      965.96     1002.99     73.40 o 
  -3   0  14     2151.11     2275.64    115.67 o 
  -2   0  14     3551.41     3358.16    253.05 o 
  -1   0  14     3874.35     3730.58    137.79 o 
   0   0  14     4499.09     4430.20    152.42 o 
   1   0  14       38.73       94.94     32.88 o 
   2   0  14     3067.95     2809.25    111.50 o 
   3   0  14      193.53      266.70     57.20 o 
   4   0  14     2444.87     2494.21    194.06 o 
   5   0  14     1503.18     1216.97    147.08 o 
   6   0  14     2072.76     1624.50    169.55 o 
   7   0  14      926.51      830.89    132.27 o 
   8   0  14     2025.34     2042.76    193.04 o 
 -11   1  14      288.86      228.87     36.55 o 
 -10   1  14      640.31      582.23     47.25 o 
  -9   1  14     2087.28     2078.33     73.77 o 
  -8   1  14     1028.79     1106.49     55.42 o 
  -7   1  14      924.89      847.70     79.41 o 
  -6   1  14      960.63     1070.68     55.28 o 
  -5   1  14      224.11      310.47     35.32 o 
  -4   1  14      124.72       99.30     28.45 o 
  -3   1  14     3091.86     3104.50     89.63 o 
  -2   1  14     1683.39     1717.25     64.60 o 
  -1   1  14     4854.75     4695.35    114.28 o 
   0   1  14     1741.71     1718.69     63.23 o 
   1   1  14     2065.68     2056.08     67.77 o 
   2   1  14       11.48       14.01     23.44 o 
   3   1  14     2340.68     2355.23    102.46 o 
   4   1  14      333.35      397.40     68.01 o 
   5   1  14     1385.41     1347.25    108.88 o 
   6   1  14     1404.75     1211.28    105.69 o 
   7   1  14      756.81      727.54     89.86 o 
   8   1  14      180.38      181.08     98.56 o 
 -11   2  14      204.66      178.10     35.34 o 
 -10   2  14       87.78       94.00     28.66 o 
  -9   2  14      308.09      288.98     53.81 o 
  -8   2  14       20.49       37.40     23.95 o 
  -7   2  14        0.49        0.47     28.78 o 
  -6   2  14      703.89      585.83     60.42 o 
  -5   2  14        8.52      -22.73     22.73 o 
  -4   2  14     1327.91     1350.91     66.88 o 
  -3   2  14       13.75       12.45     24.20 o 
  -2   2  14     1609.03     1863.61     74.58 o 
  -1   2  14      306.87      297.55     33.25 o 
   0   2  14     2012.27     1952.95     67.95 o 
   1   2  14     1265.50     1275.95     54.82 o 
   2   2  14      557.15      557.76     45.63 o 
   3   2  14     2301.36     2236.71     69.63 o 
   4   2  14      138.10       81.27     49.28 o 
   5   2  14      574.89      596.11     80.77 o 
   6   2  14      305.39      154.35     54.45 o 
   7   2  14      248.69      206.35     33.35 o 
   8   2  14       29.30       -9.79     20.55 o 
 -11   3  14        0.03       39.65     27.56 o 
 -10   3  14       44.79       72.58     28.99 o 
  -9   3  14      128.97      112.57     29.27 o 
  -8   3  14       17.83       40.41     60.26 o 
  -7   3  14        8.32       28.82     33.20 o 
  -6   3  14        0.05       -7.88     28.99 o 
  -5   3  14      196.92      174.83     40.98 o 
  -4   3  14       30.25       49.83     26.53 o 
  -3   3  14       41.80       19.19     25.37 o 
  -2   3  14      803.00      837.78     54.66 o 
  -1   3  14      255.00      271.47     52.91 o 
   0   3  14      128.53      131.19     36.12 o 
   1   3  14        3.17      -10.93     26.79 o 
   2   3  14      947.01      985.07     53.43 o 
   3   3  14       13.93       -9.10     19.19 o 
   4   3  14      204.45      224.33     51.97 o 
   5   3  14      158.36      142.48     73.54 o 
   6   3  14      196.02       81.71     69.45 o 
   7   3  14       71.41       42.34     28.03 o 
 -10   4  14      101.43      104.01     41.87 o 
  -9   4  14      165.29      173.92     33.07 o 
  -8   4  14      619.68      643.16     93.20 o 
  -7   4  14      180.34      176.17     44.93 o 
  -6   4  14      266.95      247.67     47.31 o 
  -5   4  14       50.51       49.01     38.81 o 
  -4   4  14      859.77      863.85     85.80 o 
  -3   4  14       70.95       54.92     31.77 o 
  -2   4  14     2550.53     2622.09    115.93 o 
  -1   4  14     2494.49     2336.47     98.03 o 
   0   4  14     1309.05     1249.86    131.50 o 
   1   4  14      748.78      773.24     56.69 o 
   2   4  14      652.94      642.80     69.71 o 
   3   4  14       22.03       15.51     37.79 o 
   4   4  14      191.46      242.22     35.73 o 
   5   4  14      466.58      435.05     65.62 o 
   6   4  14        3.43       27.10     27.92 o 
   7   4  14       91.37       35.62     33.96 o 
  -9   5  14      432.47      534.01     69.47 o 
  -8   5  14      650.75      624.37     70.60 o 
  -7   5  14     1002.43     1196.60    129.72 o 
  -6   5  14      756.86      629.24     66.42 o 
  -5   5  14     1577.15     1583.25    117.46 o 
  -4   5  14       37.50       40.17     60.01 o 
  -3   5  14     2631.87     2748.93    203.77 o 
  -2   5  14      986.16      957.38     73.54 o 
  -1   5  14     2765.24     2651.52    109.23 o 
   0   5  14     1790.24     1911.84    128.18 o 
   1   5  14      627.80      687.34    109.80 o 
   2   5  14     1239.00     1130.94    101.63 o 
   3   5  14     1413.62     1300.46     69.87 o 
   4   5  14      557.92      559.50     41.68 o 
   5   5  14     1326.36     1233.32    101.12 o 
   6   5  14      139.64      129.27     88.86 o 
  -8   6  14      890.39      931.66    138.65 o 
  -7   6  14     1781.72     1886.30    109.18 o 
  -6   6  14     2743.78     2343.14    115.17 o 
  -5   6  14     1934.14     2212.73    165.21 o 
  -4   6  14     2311.38     2023.08    104.18 o 
  -3   6  14      707.50      696.44     66.26 o 
  -2   6  14      229.62      231.22     45.03 o 
  -1   6  14      452.51      414.74     54.16 o 
   0   6  14      245.40      230.69     47.24 o 
   1   6  14      246.06      249.83     42.43 o 
   2   6  14     1000.77      989.29     94.03 o 
   3   6  14      108.91       99.31     38.57 o 
   4   6  14     3296.76     3220.09     99.11 o 
  -6   7  14      630.63      631.54     72.35 o 
  -5   7  14     1714.22     1518.60     97.68 o 
  -4   7  14     1221.26     1247.90    128.95 o 
  -3   7  14      232.05      236.04     49.29 o 
  -2   7  14      147.35      186.91     46.04 o 
  -1   7  14      502.80      430.84     56.32 o 
   0   7  14        2.62      -21.51     29.87 o 
   1   7  14      947.38      922.76     81.84 o 
   2   7  14      731.36      721.23     54.28 o 
 -10   1  15      122.07      173.85     47.30 o 
  -9   1  15       70.28       63.32     36.09 o 
  -8   1  15      213.92      178.77     45.03 o 
  -7   1  15      121.54       37.66     32.86 o 
  -6   1  15       68.29       52.24     30.70 o 
  -5   1  15       75.79       61.31     26.59 o 
  -4   1  15      562.66      575.93     44.62 o 
  -3   1  15      648.76      651.78     64.94 o 
  -2   1  15     5005.68     4806.93    120.20 o 
  -1   1  15      323.09      338.54     36.49 o 
   0   1  15     3704.99     3727.46    100.69 o 
   1   1  15       19.35       40.12     23.28 o 
   2   1  15      375.16      394.35     35.35 o 
   3   1  15       69.54      113.30     25.41 o 
   4   1  15      280.27      286.77     63.90 o 
   5   1  15      789.27      838.11     96.01 o 
   6   1  15       60.34       53.94     46.79 o 
   7   1  15       45.71       26.50     46.99 o 
 -10   2  15       35.96       31.24     42.90 o 
  -9   2  15      702.46      513.63     64.63 o 
  -8   2  15      206.25      181.31     44.95 o 
  -7   2  15     1996.68     1853.62     98.58 o 
  -6   2  15      750.63      629.11     74.13 o 
  -5   2  15     1982.24     1946.14     73.66 o 
  -4   2  15        5.10       52.52     25.56 o 
  -3   2  15     2965.17     3157.71    107.10 o 
  -2   2  15      201.79      231.71     34.53 o 
  -1   2  15     7261.22     7060.79    156.20 o 
   0   2  15       70.97       22.59     23.15 o 
   1   2  15     1795.14     1680.48     64.29 o 
   2   2  15       90.24      105.74     26.49 o 
   3   2  15      665.17      592.62     42.59 o 
   4   2  15        0.38       33.61     74.82 o 
   5   2  15     1215.07     1353.25    113.05 o 
   6   2  15      213.41      198.50     60.56 o 
  -9   3  15       18.37       53.42     43.66 o 
  -8   3  15     4281.91     3838.77    152.92 o 
  -7   3  15      117.12       92.95     39.36 o 
  -6   3  15     3483.40     3679.43    357.99 o 
  -5   3  15      240.14      248.83     46.91 o 
  -4   3  15     1792.50     1910.41     94.61 o 
  -3   3  15        2.45      -11.40     26.14 o 
  -2   3  15     2729.08     2728.59     96.98 o 
  -1   3  15       55.28       29.81     28.29 o 
   0   3  15     1901.49     1994.84     80.30 o 
   1   3  15       27.67       66.92     25.92 o 
   2   3  15     1047.88     1142.25     83.44 o 
   3   3  15      560.67      601.06     41.94 o 
   4   3  15     3223.59     2780.71    213.98 o 
   5   3  15      236.36      231.34     82.22 o 
   6   3  15     2499.06     2666.82    212.45 o 
  -9   4  15     1450.86     1617.76    149.12 o 
  -8   4  15       11.56       62.78     38.51 o 
  -7   4  15     2273.23     2279.46    114.05 o 
  -6   4  15      100.76      124.25     42.75 o 
  -5   4  15     2762.28     2634.56    119.47 o 
  -4   4  15      125.02       86.28     37.37 o 
  -3   4  15      509.53      596.68     59.94 o 
  -2   4  15      168.97      147.85     38.63 o 
  -1   4  15     1018.29     1102.27     71.76 o 
   0   4  15        6.84       22.51     29.22 o 
   1   4  15     1887.47     1727.75    156.02 o 
   2   4  15        0.18      -19.42     25.99 o 
   3   4  15     2721.20     2596.95     88.78 o 
   4   4  15      288.18      369.23     96.52 o 
   5   4  15     1569.90     1336.99    158.31 o 
  -8   5  15      223.14      199.17     72.26 o 
  -7   5  15       46.72       40.78     35.56 o 
  -6   5  15      208.71      217.39     69.45 o 
  -5   5  15      676.92      709.63     69.87 o 
  -4   5  15      289.19      220.70     46.91 o 
  -3   5  15       60.76       64.41     36.11 o 
  -2   5  15      267.25      242.43     43.87 o 
  -1   5  15      108.53       60.40     45.20 o 
   0   5  15     1402.21     1487.52     82.33 o 
   1   5  15       39.23       26.54     36.77 o 
   2   5  15     2234.82     2110.70    121.03 o 
   3   5  15      376.42      360.64     46.40 o 
   4   5  15      352.68      295.79     35.35 o 
  -6   6  15      362.49      373.99     73.28 o 
  -5   6  15        1.10        3.89     36.85 o 
  -4   6  15       19.10       19.61     33.94 o 
  -3   6  15       10.97       15.24     34.08 o 
  -2   6  15      115.02      100.81     39.89 o 
  -1   6  15        9.15      -26.61     26.61 o 
   0   6  15      411.95      368.83     51.54 o 
   1   6  15       13.03       32.28     34.11 o 
   2   6  15       12.58       13.76     44.41 o 
  -9   0  16      779.28      802.80    112.35 o 
  -8   0  16     1239.61     1464.66    135.84 o 
  -7   0  16     1880.93     1881.89    150.65 o 
  -6   0  16     5937.05     5549.66    265.05 o 
  -5   0  16        8.86       47.41     38.60 o 
  -4   0  16     5292.15     5164.57    200.96 o 
  -3   0  16      963.03      975.17     84.52 o 
  -2   0  16     1229.12     1279.04    121.80 o 
  -1   0  16      662.92      745.83    135.33 o 
   0   0  16      987.04     1033.44     77.32 o 
   1   0  16      335.47      309.30     85.80 o 
   2   0  16       23.27       42.86     35.22 o 
   3   0  16      915.35      722.63    128.69 o 
   4   0  16      867.53      712.92    132.78 o 
   5   0  16     3056.07     2894.08    229.81 o 
  -9   1  16      419.79      389.01     82.99 o 
  -8   1  16      772.20      717.36     72.22 o 
  -7   1  16     1391.53     1323.03     90.46 o 
  -6   1  16      328.35      335.04     46.34 o 
  -5   1  16     2291.57     2335.98    135.70 o 
  -4   1  16      840.20      891.68     58.08 o 
  -3   1  16     1591.88     1564.11    115.62 o 
  -2   1  16     1507.34     1566.85     67.58 o 
  -1   1  16     1744.23     1788.81    109.68 o 
   0   1  16      397.85      463.46     41.12 o 
   1   1  16      512.20      533.66     61.70 o 
   2   1  16      407.23      389.18     37.34 o 
   3   1  16      324.86      360.25     71.68 o 
   4   1  16     1030.50     1075.82    106.86 o 
   5   1  16     1420.19     1347.00    117.81 o 
  -9   2  16       24.38      -16.54     30.92 o 
  -8   2  16      335.24      305.21     55.60 o 
  -7   2  16      433.20      410.76    125.37 o 
  -6   2  16        8.96      -25.79     25.79 o 
  -5   2  16      479.25      481.59     45.54 o 
  -4   2  16       13.56        9.52     26.53 o 
  -3   2  16      699.21      740.58     54.18 o 
  -2   2  16      209.76      275.25     36.61 o 
  -1   2  16      663.12      745.11     49.35 o 
   0   2  16     1885.64     1770.58     69.39 o 
   1   2  16      964.04      954.86     57.72 o 
   2   2  16     1204.88     1277.34     95.13 o 
   3   2  16        8.18       10.21     44.04 o 
   4   2  16      432.05      348.11     72.21 o 
   5   2  16        1.23       28.11     44.31 o 
  -8   3  16        0.11       -5.77     32.48 o 
  -7   3  16      257.68      271.80     53.80 o 
  -6   3  16      196.83      147.42     43.55 o 
  -5   3  16      655.48      620.55    104.95 o 
  -4   3  16       98.41      130.68     40.84 o 
  -3   3  16        1.95       -7.33     27.45 o 
  -2   3  16      103.55      154.54     36.02 o 
  -1   3  16      144.05      117.16     30.68 o 
   0   3  16        8.18      -21.82     21.82 o 
   1   3  16      396.95      384.28     39.82 o 
   2   3  16       28.69       30.31     42.14 o 
   3   3  16        5.57       -5.62     61.79 o 
   4   3  16      106.98       70.48     68.94 o 
  -7   4  16       54.76       63.72     80.69 o 
  -6   4  16      913.34      979.74    130.99 o 
  -5   4  16        3.86      -32.31     32.31 o 
  -4   4  16      153.21      205.93     45.63 o 
  -3   4  16     1695.20     1722.13    164.44 o 
  -2   4  16      111.09      103.43     36.57 o 
  -1   4  16     1104.86     1177.89     77.07 o 
   0   4  16      912.22      909.84     96.78 o 
   1   4  16        4.58      -38.71     40.86 o 
   2   4  16      318.36      293.44     40.15 o 
   3   4  16      229.61      282.87     45.73 o 
  -5   5  16      924.76      898.39     77.91 o 
  -4   5  16      282.37      290.69     53.11 o 
  -3   5  16      233.74      221.53     45.95 o 
  -2   5  16      560.07      578.85     62.82 o 
  -1   5  16      851.63      744.29    109.03 o 
   0   5  16      750.49      900.85     69.51 o 
   1   5  16     1132.59     1254.72     78.66 o 
  -7   1  17      167.35      108.10     44.86 o 
  -6   1  17       66.54       64.54     40.57 o 
  -5   1  17      322.90      375.87     42.91 o 
  -4   1  17      161.96      112.98     32.85 o 
  -3   1  17      907.79      871.68     55.54 o 
  -2   1  17      523.22      589.87     48.20 o 
  -1   1  17     1279.91     1299.86     63.97 o 
   0   1  17      188.68      212.33     35.11 o 
   1   1  17      477.82      501.75     43.46 o 
   2   1  17      713.80      805.14     75.33 o 
   3   1  17      636.73      533.01     87.02 o 
  -7   2  17      386.09      419.56     63.34 o 
  -6   2  17     1820.66     1762.02     88.50 o 
  -5   2  17      301.74      273.34     44.27 o 
  -4   2  17     1224.85     1242.07     65.41 o 
  -3   2  17      115.67      112.90     31.05 o 
  -2   2  17     2660.31     2617.84     89.33 o 
  -1   2  17        7.67       -0.77     25.95 o 
   0   2  17     1009.69     1093.07     59.57 o 
   1   2  17      923.30      931.62     54.84 o 
   2   2  17      401.13      403.64     40.66 o 
   3   2  17       15.41       29.11     49.11 o 
  -6   3  17      621.22      718.26     63.22 o 
  -5   3  17     2024.59     1959.22    114.64 o 
  -4   3  17      933.49     1001.53    127.49 o 
  -3   3  17     1297.45     1303.05     96.47 o 
  -2   3  17      199.45      225.38     37.46 o 
  -1   3  17     1202.13     1243.13     64.62 o 
   0   3  17       89.17       59.61     28.93 o 
   1   3  17      929.74      955.48     56.62 o 
   2   3  17       47.71       13.29     33.83 o 
  -4   4  17      837.88      770.19     73.30 o 
  -3   4  17      770.16      963.35     77.09 o 
  -2   4  17     1266.92     1177.44     81.43 o 
  -1   4  17      217.11      224.99     64.86 o 
   0   4  17     1804.14     1708.64     81.03 o 
  -4   0  18        1.98       54.50     43.92 o 
  -3   0  18      507.87      612.67    137.38 o 
  -2   0  18      170.00      154.81     49.02 o 
  -1   0  18      771.62      814.31     78.91 o 
   0   0  18       12.18        4.34     41.62 o 
  -4   1  18      693.01      763.11     56.93 o 
  -3   1  18      182.91      161.79     40.69 o 
  -2   1  18      515.03      529.15     48.77 o 
  -1   1  18      377.63      495.91     47.24 o 
                                                 
